# Supplementary material for: CAFE: a software suite for analysis of paired-sample transposon insertion sequencing data
Source: Bioinformatics. 2021 Jan 4;37(1):121–2. doi: 10.1093/bioinformatics/btaa1086 (PMC8034522; doi:10.1093/bioinformatics/btaa1086)
Supplement: btaa1086_Supplementary_Data [file btaa1086_supplementary_data.zip]

Archive with 9 entries (9 files):
- Code_S1.zip
- Fig_S1.pdf
- Fig_S2.pdf
- Fig_S3.png
- Fig_S4.pdf
- Fig_S5.pdf
- Fig_S6.pdf
- Supplementary Tables.xlsx
- Supplementary_Methods_and_Results Revised.pdf
