# Supplementary material for: CAFE: a software suite for analysis of paired-sample transposon insertion sequencing data
Source: Bioinformatics. 2021 Jan 4;37(1):121–2. doi: 10.1093/bioinformatics/btaa1086 (PMC8034522; doi:10.1093/bioinformatics/btaa1086)
Supplement: btaa1086_Supplementary_Data [file btaa1086_supplementary_data.zip › Supplementary Tables.xlsx]

## Sheet: Table 1
	MAGENTA	CAFE	ESEENTIALS	TnseqDiff
Toral number of reported genes	5697	5703	5697	5700
Number of genes with p. adj 0.05	4920	2375	2847	973
Percentage significant genes	0.864	0.416	0.5	0.171

## Sheet: MAGENTA
locus-Pa_aggregate_fitness	mean-Pa_aggregate_fitness	var-Pa_aggregate_fitness	sd-Pa_aggregate_fitness	se-Pa_aggregate_fitness	gene-Pa_aggregate_fitness	Total-Pa_aggregate_fitness	MeanPa_aggregate_fitness.	DOF	TDIST	PVALUE	padj
PA4726	1.622067880905575	0.00949869194836607	0.09746123305379463	0.01809809663107686	cbrB	29	1.622067880905575	28	70.3722780008619	0	0
PA4725	1.5920404889958417	0.016601602002524935	0.12884720409277392	0.01275777425518742	cbrA	102	1.5920404889958417	101	98.9013320936601	0.0000000000016244	2.15423e-12
PA0744	1.513357053068373	0.014859709996186875	0.12190041015594195	0.03257925500791096	NA	14	1.513357053068373	13	37.7597885403262	0.0000000000016302	2.15423e-12
PA0522	1.4862400169034686	0.02974597182405905	0.17247020561261892	0.07713102076863633	NA	5	1.4862400169034686	4	15.805760477129	0.000046812	4.93784e-05
PA2492	1.4405048180574072	0.014582820454154544	0.12075934934469688	0.023240147617108266	mexT	27	1.4405048180574072	26	51.6438338602569	0	0
PA0278	1.4138746493769725	0.030004538811423925	0.1732181826813338	0.06547031913276638	NA	7	1.4138746493769725	6	18.1618881174457	0.00000089692	9.75528e-07
PA1052	1.4045817919557875	0.01987107586736016	0.1409648036474359	0.053279687723452304	NA	7	1.4045817919557875	6	22.2439467310498	0.00000026994	2.97972e-07
PA2011	1.4033441682693821	0.009116561960185786	0.09548068893857954	0.019909099907793736	liuE	23	1.4033441682693821	22	59.5018503210707	0	0
PA4724.1	1.4001663201414227	0.007232183848165082	0.08504224743129195	0.017732534393232614	NA	23	1.4001663201414227	22	66.7296739078543	0	0
PA4640	1.3765790532253104	0.05570393059171631	0.23601680150302076	0.0492129050730273	mqoB	23	1.3765790532253104	22	23.8408412503892	0.000000000000000055511	1.63827e-16
PA2405	1.370682967997127	0.021119394900777726	0.145325135130774	0.06499137619835069	NA	5	1.370682967997127	4	18.0141085275156	0.000027913	2.9506e-05
PA3060	1.3668053515703706	0.01746427955833601	0.13215248600891324	0.04405082866963775	pelE	9	1.3668053515703706	8	26.5398981974142	0.0000000021844	2.54718e-09
PA3914	1.3544629090602653	0.04005799157698394	0.2001449264332822	0.053490981601029816	moeA1	14	1.3544629090602653	13	21.7571993384706	0.0000000000081708	1.01986e-11
PA1547	1.3518945121997772	0.08954940548662112	0.29924806680515265	0.13382780390234392	NA	5	1.3518945121997772	4	8.6881048061612	0.00048307	0.000503456
PA0212	1.3495362356348723	0.02756195881915429	0.16601794728026933	0.06274888595386066	mdcE	7	1.3495362356348723	6	18.5134030135097	0.00000080088	8.72218e-07
PA1977	1.3492534076303793	0.017758113332390343	0.13325957125996746	0.036959555163396926	NA	13	1.3492534076303793	12	31.4282374907741	0.00000000000033912	8.75399e-13
PA1244	1.3453902859003106	0.0017554738817073168	0.041898375645212274	0.01873752321790325	NA	5	1.3453902859003106	4	61.9030375028946	0.00000020395	2.26034e-07
PA0745	1.3419128660557318	0.011019508221484144	0.10497384541629474	0.024082651783394162	NA	19	1.3419128660557318	18	48.1014150077066	0	0
PA3900	1.3412651038145988	0.03823887299165969	0.19554762333421413	0.04486170151386292	NA	19	1.3412651038145988	18	25.8155612449823	0.00000000000000055511	1.57731e-15
PA4088	1.3300234664222401	0.015404543038302715	0.12411503953309895	0.03442331839175603	NA	13	1.3300234664222401	12	33.5024770210048	0.00000000000015876	4.13259e-13
PA2110	1.3281045424934208	0.007167265775615673	0.08465970573782827	0.028219901912609424	NA	9	1.3281045424934208	8	40.8376395135504	0.000000000071158	8.64273e-11
PA4102	1.3279104673258222	0.006188102985767628	0.07866449634852833	0.022708484071244584	bfmS	12	1.3279104673258222	11	50.7453501715401	0.0000000000016352	2.15423e-12
PA4894	1.3243422095994588	0.04079226328318923	0.20197094663141338	0.07140751298286933	NA	8	1.3243422095994588	7	16.1159608266432	0.00000043054	4.72101e-07
PA4158	1.3238014396472517	0.011953871745822315	0.1093337630643998	0.031561938768372995	fepC	12	1.3238014396472517	11	36.4542150794034	0.0000000000020232	2.59715e-12
PA1548	1.3202613422211447	0.0069949317578633565	0.08363570862893048	0.02414354944538906	NA	12	1.3202613422211447	11	47.5914389009306	0.0000000000016461	2.15692e-12
PA4991	1.3165921643773748	0.05279739463933875	0.229776836603124	0.08684748095642708	NA	7	1.3165921643773748	6	13.2119951912578	0.0000058066	6.19471e-06
PA3813	1.3138096083638102	0.06645220477213355	0.25778325153534226	0.10523957174951948	iscU	6	1.3138096083638102	5	10.8914861788999	0.000056675	5.97694e-05
PA4807	1.313690854228681	0.028341217915619606	0.16834850137622137	0.04346739614593878	selB	15	1.313690854228681	14	26.3683505091637	0.00000000000012335	3.21422e-13
PA0811	1.3105177679528777	0.039653154008493924	0.19913099710616106	0.05522900158465654	NA	13	1.3105177679528777	12	20.7278503506217	0.000000000045926	5.6069e-11
PA4980	1.3095220769035727	0.03132263025828917	0.17698200546464934	0.05596662421326586	NA	10	1.3095220769035727	9	20.4468918680089	0.0000000037371	4.32625e-09
PA3554	1.3091255262447996	0.05460131338978319	0.2336692392887502	0.04673384785775004	arnA	25	1.3091255262447996	24	24.4826883996635	0	0
PA0796	1.307890942415887	0.013221596383884239	0.11498520071680633	0.02451492716311676	prpB	22	1.307890942415887	21	46.6503771110499	0.0000000000016244	2.15423e-12
PA2755a	1.3074527245549594	0.1599655367365163	0.3999569186006367	0.11545761730916543	NA	12	1.3074527245549594	11	9.90353877861051	0.00000040721	4.47111e-07
PA4795	1.3051005990606646	0.003177650468664741	0.056370652547799556	0.025209722206580302	NA	5	1.3051005990606646	4	45.3162469099143	0.00000070908	7.73429e-07
PA4203	1.2988154868491888	0.008138294038207643	0.09021249380328449	0.031894933058025925	NA	8	1.2988154868491888	7	35.7315646741874	0.0000000017474	2.04192e-09
PA3239	1.2979729888628948	0.006413718522174261	0.08008569486602624	0.010170893418883836	NA	62	1.2979729888628948	61	112.014365721674	0.0000000000016245	2.15423e-12
PA4223	1.2978029099737345	0.014559012948150863	0.12066073490639306	0.02633033100559746	NA	21	1.2978029099737345	20	43.2661302172392	0	0
PA1623	1.297644796551318	0.021234122443482852	0.14571932762500261	0.0404152698136987	NA	13	1.297644796551318	12	28.1859341060724	0.0000000000012323	2.15423e-12
PA5354	1.2966233597297099	0.019279141501215947	0.13884934822034978	0.027769869644069956	glcE	25	1.2966233597297099	24	41.0046472020074	0.000000000000000055511	1.63827e-16
PA5432	1.2954676666881497	0.009910992356211179	0.0995539670541118	0.022260943776276847	NA	20	1.2954676666881497	19	51.1292846121328	0.0000000000016245	2.15423e-12
PA5431	1.2948194557524788	0.013325603430118276	0.11543657752254385	0.018252125513291785	NA	40	1.2948194557524788	39	62.3434973363643	0.0000000000016245	2.15423e-12
PA5470	1.2940568202350307	0.001475135444564745	0.03840749203690271	0.015679792965069966	NA	6	1.2940568202350307	5	72.5498216288644	0.0000000047137	5.44158e-09
PA4299	1.2933390456476848	0.009966010950042773	0.09982991009733892	0.03156898945174326	tadD	10	1.2933390456476848	9	36.0242970024299	0.000000000025846	3.18282e-11
PA4895	1.2903264304110913	0.01849623392966032	0.13600086003279654	0.03298505359353315	NA	17	1.2903264304110913	16	34.4375782147785	0.000000000000000055511	1.63827e-16
PA1677	1.2890081460632639	0.025901529660867742	0.16093952174922027	0.04852509159830964	NA	11	1.2890081460632639	10	23.3970696077541	0.00000000023037	2.76233e-10
PA0346	1.2887971672229104	0.009843574595852903	0.09921479020717074	0.028640842916851136	NA	12	1.2887971672229104	11	39.6375215408146	0.0000000000017842	2.30765e-12
PA1549	1.2880296033011933	0.017275865819107766	0.13143768797079386	0.02399712886930974	NA	30	1.2880296033011933	29	47.2937377248607	0.0000000000016245	2.15423e-12
PA0552	1.286364207533659	0.06881893029040975	0.26233362401798543	0.05865958160880869	pgk	20	1.286364207533659	19	19.3349481925651	0.0000000000016539	2.16052e-12
PA3564	1.2803378136391461	0.01253346903039097	0.11195297687150159	0.037317658957167196	NA	9	1.2803378136391461	8	30.3213053984739	0.00000000075973	8.96434e-10
PA4132	1.2787467517758224	0.018336366787759767	0.1354118413867848	0.023222939209375414	NA	34	1.2787467517758224	33	48.6939590792682	0.0000000000016244	2.15423e-12
PA1267	1.2783675519456847	0.02116239217217913	0.14547299464910707	0.032528750492586654	NA	20	1.2783675519456847	19	34.7584569242614	0.0000000000016244	2.15423e-12
PA2436	1.2781824212437385	0.02226537047032171	0.14921585194047485	0.034232464178045124	NA	19	1.2781824212437385	18	33.0261734809799	0	0
PA1352	1.277722699810495	0.013664911444717015	0.11689701212912593	0.0369660809996367	NA	10	1.277722699810495	9	30.5784096469338	0.00000000010636	1.28554e-10
PA2438	1.2759780482565053	0.00883368063372682	0.09398766213565916	0.02349691553391479	NA	16	1.2759780482565053	15	48.0740538670917	0.0000000000016245	2.15423e-12
PA2439	1.2756783416165447	0.025139967749096354	0.15855588210185187	0.028948211084104634	NA	30	1.2756783416165447	29	39.016549608438	0.0000000000016245	2.15423e-12
PA0477	1.2729809105470076	0.013280310495066573	0.11524022949936612	0.03474623654580394	NA	11	1.2729809105470076	10	32.4715615026965	0.0000000000090417	1.1263e-11
PA4955	1.272442974871509	0.008440911946934044	0.09187443576389487	0.020543748376250674	NA	20	1.272442974871509	19	54.9084870190918	0.0000000000016244	2.15423e-12
PA2280	1.2720987022988053	0.03166799992359319	0.17795505028965375	0.05931835009655125	NA	9	1.2720987022988053	8	19.0139059722244	0.000000030296	3.43041e-08
PA5347	1.27054105372898	0.009485789635590628	0.09739501853580926	0.039761349816940385	NA	6	1.27054105372898	5	28.3487054730352	0.00000051149	5.59876e-07
PA2493	1.2699574293150866	0.025448193439693623	0.15952489912140244	0.022337953914627718	mexE	51	1.2699574293150866	50	50.4488407228312	0	0
PA3561	1.2695880030318243	0.005579913038298888	0.07469881550800446	0.023621839552200177	fruK	10	1.2695880030318243	9	47.6999242817396	0.0000000000035840	4.53389e-12
PA4902	1.2684547066211553	0.017342076423904947	0.13168931780484303	0.029446626652220236	NA	20	1.2684547066211553	19	38.2474012560446	0.0000000000016245	2.15423e-12
PA2344	1.2678311016480477	0.027631000312400556	0.16622575105079404	0.052565197909263645	mtlZ	10	1.2678311016480477	9	21.4206377509679	0.0000000024781	2.88627e-09
PA1457	1.267549660704972	0.03389918984489907	0.18411732630281993	0.06958980820791326	cheZ	7	1.267549660704972	6	16.1784478042159	0.0000017734	1.91082e-06
PA4289	1.2660515752491115	0.011987697109445188	0.10948834234495099	0.027372085586237747	NA	16	1.2660515752491115	15	41.1071918317002	0.0000000000016245	2.15423e-12
PA2243	1.265431434130539	0.013952817498898892	0.11812204493192155	0.027841632992994598	pslM	18	1.265431434130539	17	40.40402255565	0.0000000000016245	2.15423e-12
PA2256	1.264932461045539	0.062518989365063	0.2500379758457963	0.04490814616994769	pvcC	31	1.264932461045539	30	25.0442794618083	0.000000000000000055511	1.63827e-16
PA4058	1.2615569272445235	0.022353702652914455	0.14951154688824023	0.03430030125148854	NA	19	1.2615569272445235	18	32.7457914788837	0	0
PA0345	1.2597680737754262	0.011223725919077273	0.1059420875718299	0.026485521892957473	NA	16	1.2597680737754262	15	42.3776396652729	0.0000000000016244	2.15423e-12
PA1217	1.2591478208603208	0.0664491251071197	0.25777727810480056	0.06444431952620014	NA	16	1.2591478208603208	15	17.4122028026565	0.000000000013251	1.64035e-11
PA2903	1.2586970721126278	0.02065417820139897	0.14371561571867883	0.03985954011989039	cobJ	13	1.2586970721126278	12	28.1467546372933	0.0000000000012527	2.15423e-12
PA3884	1.2575545508005772	0.012488882108628342	0.11175366709253143	0.039510887911796445	NA	8	1.2575545508005772	7	28.3822373174634	0.0000000086658	9.93694e-09
PA5335	1.2567558735763675	0.007571836112087423	0.08701629796818193	0.038914871481446324	NA	5	1.2567558735763675	4	28.8077846142391	0.0000043212	4.62294e-06
PA5070	1.256279783831359	0.06432811302858239	0.2536298740854129	0.07647228436058172	tatC	11	1.256279783831359	10	14.6567986614418	0.000000021832	2.47769e-08
PA2908	1.254608241163448	0.03934619338611848	0.19835874920486488	0.07497256010998622	cbiD	7	1.254608241163448	6	14.9400388529349	0.0000028308	3.03829e-06
PA0388	1.2515789666067076	0.010530685397183697	0.1026191278328933	0.030940831212293067	NA	11	1.2515789666067076	10	36.1573964692544	0.0000000000031113	3.94697e-12
PA2726	1.251402628680801	0.02596575468930119	0.16113892977583408	0.048585215380533564	NA	11	1.251402628680801	10	23.0247222068625	0.00000000026973	3.22714e-10
PA2263	1.2512897976912791	0.01330082119818895	0.11532918623743493	0.036470290920403894	NA	10	1.2512897976912791	9	30.6718325207772	0.00000000010355	1.25249e-10
PA3853	1.2501710553759633	0.0137990837454546	0.11746950134164441	0.02849053893060208	NA	17	1.2501710553759633	16	39.2449748720521	0	0
PA4350	1.249502127136238	0.011479023022067039	0.10714020264152499	0.029715345714432365	NA	13	1.249502127136238	12	37.6173079661745	0.000000000000039968	1.05814e-13
PA2941	1.2489739683112184	0.0016844017103016637	0.04104146330604775	0.016755107232829358	NA	6	1.2489739683112184	5	66.7005602352002	0.0000000071726	8.23613e-09
PA4793	1.24822793837177	0.007400006129335579	0.0860232882964583	0.027202952283411408	NA	10	1.24822793837177	9	41.0705869712342	0.0000000000091166	1.13534e-11
PA1488	1.247687275760901	0.018954358366943702	0.13767482837085254	0.03245026824657464	NA	18	1.247687275760901	17	34.4218796496598	0.0000000000016245	2.15423e-12
PA4103	1.2471993060616107	0.009575327962132719	0.0978536047477696	0.02244915654508945	NA	19	1.2471993060616107	18	49.7471152528665	0.000000000000000055511	1.63827e-16
PA3457	1.2470303539381384	0.057322092854969725	0.2394203267372462	0.052245798580213824	NA	21	1.2470303539381384	20	21.3740657294598	0.0000000000000014988	4.19867e-15
PA1712	1.2468498159244887	0.2731782202344221	0.522664538910401	0.2337426876864481	exsB	5	1.2468498159244887	4	4.77715177289983	0.0043969	0.00452357
PA1978	1.2465435027124552	0.0381855042483152	0.19541111597940175	0.04885277899485044	NA	16	1.2465435027124552	15	22.8541169828272	0.0000000000018510	2.38597e-12
PA4631	1.2454752710761545	0.00655863888136458	0.08098542388210721	0.011340227615868106	NA	51	1.2454752710761545	50	98.4114844749404	0.000000000000000055511	1.63827e-16
PA4021	1.2432985888313608	0.01611213592189588	0.12693358862765947	0.027699179910411206	NA	21	1.2432985888313608	20	40.2550906775594	0	0
PA4462	1.2424982933066582	0.01926316330887347	0.13879179842077655	0.0192469594546143	rpoN	52	1.2424982933066582	51	57.9142943357897	0.0000000000016245	2.15423e-12
PA4155	1.2424965072375782	0.08633609231694313	0.29383003984777173	0.09291721708969931	NA	10	1.2424965072375782	9	11.9964125990252	0.00000038598	4.24458e-07
PA4063	1.2424935297302115	0.011309197466677306	0.1063447105721639	0.030699073637865833	NA	12	1.2424935297302115	11	36.3096278185108	0.0000000000020408	2.61838e-12
PA4889	1.2413558346962958	0.0201590853490785	0.14198269383653242	0.028982096017109212	NA	24	1.2413558346962958	23	38.4430958111201	0.0000000000016244	2.15423e-12
PA2092	1.2410682272500109	0.02100199346298977	0.1449206453994384	0.03514841931262157	NA	17	1.2410682272500109	16	31.6950929598148	0.00000000000000044409	1.26839e-15
PA1444	1.2407801901561282	0.008483552539679518	0.09210620250384617	0.037602199713313585	fliN	6	1.2407801901561282	5	29.6233502745615	0.00000041098	4.51051e-07
PA2403	1.2404330838791369	0.02418428814695255	0.15551298385328652	0.02667025670212846	NA	34	1.2404330838791369	33	41.7599023673066	0.0000000000016244	2.15423e-12
PA4224	1.2401076907263757	0.009700247001300333	0.09848983196909382	0.029695801664239487	pchG	11	1.2401076907263757	10	37.5002917473282	0.0000000000021658	2.77088e-12
PA2943	1.2400337251613596	0.013289122228840633	0.11527845518066519	0.03645424835165393	NA	10	1.2400337251613596	9	30.5470024992848	0.00000000010732	1.29683e-10
PA0150	1.239743205972183	0.021391907250009792	0.1462597253177025	0.0335542822194675	NA	19	1.239743205972183	18	33.1831733246689	0	0
PA3443	1.239575031422545	0.02500266965883574	0.15812232498554954	0.034505120157556565	NA	21	1.239575031422545	20	32.2665747751676	0.000000000000000055511	1.63827e-16
PA3952	1.2392504660918136	0.053557725652912176	0.2314254213627193	0.08182124239226644	NA	8	1.2392504660918136	7	13.6054677059983	0.0000013633	1.47406e-06
PA3380	1.2385314545086177	0.02183592467916945	0.14776983683813638	0.04265747753830256	NA	12	1.2385314545086177	11	26.0890550742752	0.000000000016817	2.07816e-11
PA2710	1.238217661728215	0.008194740533850458	0.09052480617957963	0.03421516066192725	NA	7	1.238217661728215	6	32.5221998010057	0.000000028103	3.18428e-08
PA0073	1.2378284354605151	0.022588029705539612	0.15029314590339646	0.050097715301132155	NA	9	1.2378284354605151	8	22.2081461668436	0.0000000089316	1.0237e-08
PA2055	1.237727131298291	0.020962682998278723	0.14478495432288094	0.021583266665677586	NA	45	1.237727131298291	44	51.5460367302212	0	0
PA4977	1.2376467177972128	0.021728110250164263	0.14740458015327834	0.026912271209842954	aruI	30	1.2376467177972128	29	41.3378606057143	0.0000000000016245	2.15423e-12
PA2881	1.237523784571252	0.0064404602864463175	0.08025247838195601	0.030332585699320402	NA	7	1.237523784571252	6	36.6747653632339	0.000000013709	1.56656e-08
PA4148	1.237275951414126	0.009194041915527446	0.09588556677377177	0.03914511871555092	NA	6	1.237275951414126	5	28.4155241484427	0.00000050554	5.53485e-07
PA3238	1.2372120743048245	0.005276574271659876	0.07264003215624203	0.007532420444968776	NA	93	1.2372120743048245	92	147.668383713608	0	0
PA3439	1.2367286491883185	0.007393558638786952	0.08598580486793708	0.035103557841494624	folX	6	1.2367286491883185	5	31.6800658108894	0.00000029425	3.2459e-07
PA1869	1.2361361424916595	0.00414059477026416	0.06434745348701967	0.024321051346707152	NA	7	1.2361361424916595	6	45.7141667051535	0.0000000036703	4.25189e-09
PA3431	1.235990840036045	0.015180446238961554	0.12320895356653896	0.03417201536003216	NA	13	1.235990840036045	12	32.5339678523192	0.00000000000022493	5.83971e-13
PA2904	1.2356911019537418	0.013572556871961084	0.11650131703959868	0.020280276186004937	cobI	33	1.2356911019537418	32	54.8126872795079	0	0
PA2314	1.235185519274087	0.014765014436285804	0.12151137574846976	0.029470837466179827	NA	17	1.235185519274087	16	37.7114836235373	0.000000000000000055511	1.63827e-16
PA0058	1.2342468040779448	0.027172280786496972	0.16484016739404558	0.041210041848511396	NA	16	1.2342468040779448	15	26.9586381901295	0.0000000000016446	2.15614e-12
PA1711	1.2339756422705446	0.012979739489102563	0.11392865964761704	0.05095044551150179	NA	5	1.2339756422705446	4	21.8024504291113	0.000013093	1.38935e-05
PA1269	1.2333224780370142	0.03417201614305196	0.1848567449217149	0.06161891497390496	NA	9	1.2333224780370142	8	18.0228835533556	0.000000046084	5.19321e-08
PA1122	1.2331447070187502	0.007886600059249614	0.08880653162492956	0.03139785036282264	NA	8	1.2331447070187502	7	35.3677234652466	0.0000000018764	2.19164e-09
PA2435	1.2320041971997855	0.01130028211921801	0.10630278509624294	0.02319716948991223	NA	21	1.2320041971997855	20	47.8488052272614	0	0
PA2274	1.2318989035677936	0.009411693089836694	0.09701388091318013	0.025928050295600566	NA	14	1.2318989035677936	13	42.8072839905515	0.0000000000016256	2.15423e-12
PA0277	1.2317077456253902	0.009663876337924296	0.09830501685023149	0.018577901943980474	NA	28	1.2317077456253902	27	59.7388929127527	0.0000000000016244	2.15423e-12
PA1417	1.2303612494219218	0.03491045431087652	0.18684339514919043	0.04531617962641945	NA	17	1.2303612494219218	16	24.4772730544775	0.000000000000020817	5.58571e-14
PA4808	1.2295560954993743	0.005786063091232931	0.07606617573687355	0.015526943103351202	selA	24	1.2295560954993743	23	71.41479798026	0.0000000000016245	2.15423e-12
PA5385	1.2284236624861926	0.0260807976072762	0.16149550336549995	0.04037387584137499	cdhB	16	1.2284236624861926	15	27.4519780890204	0.0000000000016399	2.15518e-12
PA2183	1.2279994616851264	0.009841968740094548	0.0992066970526413	0.04050096447430718	NA	6	1.2279994616851264	5	27.3611106715724	0.00000061011	6.66502e-07
PA2468	1.2278321928319862	0.012125480975747387	0.1101157617044326	0.04495457146896073	foxI	6	1.2278321928319862	5	24.6487923360158	0.0000010249	1.11156e-06
PA1908	1.2278136921715357	0.02050474852371499	0.14319479223671155	0.04773159741223718	NA	9	1.2278136921715357	8	23.2145498712309	0.0000000062960	7.24128e-09
PA4150	1.2277258112703364	0.03515197212619297	0.18748859198946738	0.039094073901069754	NA	23	1.2277258112703364	22	28.3426049591401	0	0
PA1229	1.2275179389119362	0.026522152495780264	0.16285623259728277	0.035538143489161095	NA	21	1.2275179389119362	20	31.1759134613764	0.000000000000000055511	1.63827e-16
PA4226	1.227209768083506	0.01626924659057644	0.12755095683912543	0.015700437453168466	pchE	66	1.227209768083506	65	70.5582252748587	0.0000000000016245	2.15423e-12
PA4896	1.226994307380089	0.004360325172922467	0.06603275833192543	0.02334610559847848	NA	8	1.226994307380089	7	47.4467891975209	0.00000000024323	2.9143e-10
PA4864	1.2268529939769302	0.019892248974800963	0.14103988434056858	0.04071470759525048	ureD	12	1.2268529939769302	11	27.2047627874895	0.000000000011271	1.39838e-11
PA2249	1.226677933558816	0.004596206687630382	0.06779532939392198	0.016948832348480495	bkdB	16	1.226677933558816	15	65.3469756505544	0.0000000000016245	2.15423e-12
PA5132	1.2254101958281252	0.041067948214695504	0.20265228401055713	0.032042139525434124	NA	40	1.2254101958281252	39	34.5477077851287	0.0000000000016244	2.15423e-12
PA2441	1.225153023773312	0.008728287512600262	0.09342530445548605	0.019918341835650628	NA	22	1.225153023773312	21	55.5702034399951	0.0000000000016244	2.15423e-12
PA4061	1.2245323989062802	0.007391688755252419	0.08597493096974501	0.017927012354753833	NA	23	1.2245323989062802	22	61.7272916622614	0	0
PA4160	1.2232893226219017	0.012051738556898391	0.10978041062456631	0.03881323639703727	fepD	8	1.2232893226219017	7	28.4960546575161	0.0000000084282	9.66672e-09
PA1676	1.2232029538917066	0.011249128898857493	0.10606191068832153	0.04329959372183819	NA	6	1.2232029538917066	5	25.542619811488	0.00000085870	9.34573e-07
PA3859	1.2230534437499205	0.008050043260543443	0.08972203330589117	0.021147686057480308	NA	18	1.2230534437499205	17	52.2949633337818	0.0000000000016245	2.15423e-12
PA1112a	1.2226693449413304	0.0072421228750370655	0.08510066318799793	0.03805817356373547	NA	5	1.2226693449413304	4	29.054042630311	0.0000041771	4.4707e-06
PA4867	1.2223451896599649	0.023215791907516593	0.1523672927747835	0.040721871893822606	ureB	14	1.2223451896599649	13	27.1499604042104	0.0000000000020145	2.58732e-12
PA1946	1.2219023417636232	0.003441962353948037	0.05866823973793689	0.02395120857753681	rbsB	6	1.2219023417636232	5	46.1520307987293	0.000000045098	5.08441e-08
PA0344	1.2216510720093054	0.0076506923068295485	0.08746823598786904	0.033059885720201646	NA	7	1.2216510720093054	6	33.4327608858628	0.000000023831	2.7027e-08
PA1299	1.2213180136815234	0.04430983679309813	0.21049901850863373	0.0496150944735225	NA	18	1.2213180136815234	17	22.274120187612	0.0000000000016501	2.15843e-12
PA3760	1.2205995074662281	0.013960142118865015	0.11815304532201028	0.02122091339044288	NA	31	1.2205995074662281	30	52.0622007327694	0	0
PA2021	1.2201544788636616	0.0130478620340167	0.11422723858177042	0.05108397407018506	NA	5	1.2201544788636616	4	21.6233378257422	0.000013529	1.435e-05
PA2161	1.2196706138882905	0.005765697824991332	0.07593219228358504	0.033957908725336224	NA	5	1.2196706138882905	4	32.5222319931127	0.0000026648	2.86074e-06
PA1279	1.219634243313372	0.011687972472375265	0.10811092670204647	0.038222984695689424	cobU	8	1.219634243313372	7	28.8928383753199	0.0000000076564	8.7876e-09
PA0191	1.2191954507630258	0.02251659790886837	0.15005531616330148	0.04745165740927114	NA	10	1.2191954507630258	9	23.2694051085217	0.0000000011914	1.39813e-09
PA4183	1.2180580131330794	0.051022791087713584	0.22588225049284769	0.07986143553658548	NA	8	1.2180580131330794	7	13.8196445886669	0.0000012263	1.32738e-06
PA0739	1.2171745730915478	0.01662157926065842	0.1289247038416549	0.028133676871626073	NA	21	1.2171745730915478	20	39.2147942377436	0	0
PA1907	1.2164574230638818	0.014700215795378257	0.12124444645169632	0.027111082416032613	NA	20	1.2164574230638818	19	40.6819347793485	0.0000000000016245	2.15423e-12
PA2778	1.2164060430751282	0.015529009841544726	0.12461544784473844	0.04153848261491281	NA	9	1.2164060430751282	8	26.5514752706503	0.0000000021769	2.53903e-09
PA0086	1.2161638049531005	0.009270397866113248	0.09628290536805195	0.021529512147414356	NA	20	1.2161638049531005	19	51.2226270150527	0.0000000000016244	2.15423e-12
PA1241	1.2153698839297855	0.026388667193829922	0.1624458900490558	0.029658426117957284	NA	30	1.2153698839297855	29	37.1711617419606	0.0000000000016244	2.15423e-12
PA0451	1.2145195355310097	0.016890204818371068	0.129962320764024	0.02005362146273684	NA	42	1.2145195355310097	41	54.9552818497601	0.0000000000016244	2.15423e-12
PA1483a	1.2142640512957075	0.031104335667476612	0.17636421311444284	0.047135318625873474	NA	14	1.2142640512957075	13	23.378148969771	0.0000000000042532	5.37087e-12
PA1237	1.2140552713911685	0.026180409719642462	0.16180361466803658	0.03302802453954978	NA	24	1.2140552713911685	23	33.3608133904084	0.0000000000016245	2.15423e-12
PA4794	1.2138081273217591	0.01791478589948634	0.1338461276970176	0.027908846890552032	NA	23	1.2138081273217591	22	39.4759988291043	0	0
PA0175	1.2137296529578838	0.017826799262447006	0.13351703734897283	0.023602700628349054	NA	32	1.2137296529578838	31	46.6766074687003	0.0000000000016245	2.15423e-12
PA4027	1.2134759451872448	0.011796870577910849	0.10861339962412947	0.024286694482690357	NA	20	1.2134759451872448	19	45.3572981208137	0.0000000000016244	2.15423e-12
PA2519	1.2133898444137834	0.00768475271284776	0.08766272134064605	0.027721386532509083	xylS	10	1.2133898444137834	9	39.7360990372218	0.000000000011695	1.45026e-11
PA3033	1.2124906332799406	0.004535702634965912	0.06734762531051791	0.023810981276938988	NA	8	1.2124906332799406	7	46.2446932049379	0.00000000029062	3.47372e-10
PA3433	1.2120708728467293	0.009555189591496007	0.09775065008221688	0.03258355002740563	NA	9	1.2120708728467293	8	33.7882429171983	0.00000000032147	3.836e-10
PA0061	1.211883054983894	0.01522374633227573	0.12338454656996446	0.03901761952282036	NA	10	1.211883054983894	9	28.2143199609621	0.00000000021623	2.59581e-10
PA1960	1.2114106609986326	0.03678182892604444	0.19178589344903457	0.07248825414806816	NA	7	1.2114106609986326	6	15.1837154267676	0.0000025746	2.7651e-06
PA2056	1.2111975970318534	0.0642213347178791	0.2534192863968311	0.06772915320697744	NA	14	1.2111975970318534	13	16.2491951478415	0.00000000025793	3.08745e-10
PA5294	1.2110222711666945	0.009509035603003212	0.09751428409727066	0.012189285512158832	NA	64	1.2110222711666945	63	90.281302338169	0.0000000000016244	2.15423e-12
PA2892	1.2104922311144302	0.016252657203331237	0.1274859098227378	0.030919874822183294	atuG	17	1.2104922311144302	16	35.5830586311521	0.000000000000000055511	1.63827e-16
PA2286	1.210336047274308	0.012388301273523725	0.11130274602867499	0.019675731620390036	NA	32	1.210336047274308	31	55.9141972142419	0.0000000000016245	2.15423e-12
PA4096	1.2101191836619245	0.008899342127220421	0.09433632453737224	0.033352927396295404	NA	8	1.2101191836619245	7	32.9822375105822	0.0000000030503	3.54109e-09
PA5469	1.2091181729072076	0.05017433761931078	0.22399628929808366	0.07083384616079433	NA	10	1.2091181729072076	9	15.5236395599775	0.000000041856	4.72212e-08
PA3777	1.2088260425192943	0.0345382702644814	0.18584474774521179	0.0515440590208486	xseA	13	1.2088260425192943	12	21.3306106340065	0.000000000032835	4.02651e-11
PA4225	1.2085466936880485	0.023454994889540427	0.15315023633524183	0.016325870048352297	pchF	88	1.2085466936880485	87	67.3372509085453	0.0000000000016245	2.15423e-12
PA5013	1.208517846254788	0.008821339491795765	0.09392198620022771	0.016868886698446484	ilvE	31	1.208517846254788	30	65.168858322928	0	0
PA0158	1.208438227129847	0.04119144429403881	0.2029567547386359	0.02269125500441712	NA	80	1.208438227129847	79	48.4455299545647	0.0000000000016245	2.15423e-12
PA3409	1.2083591823452822	0.04077881829069394	0.20193765941669706	0.0763252610221487	NA	7	1.2083591823452822	6	14.4022294330415	0.0000035089	3.75959e-06
PA0072	1.2083120593873964	0.02834002583699543	0.16834496083041936	0.048597004226079814	NA	12	1.2083120593873964	11	22.6193466862888	0.000000000072718	8.82572e-11
PA2302	1.208043915848514	0.017684074354462564	0.13298148124630949	0.01515464626128596	ambE	77	1.208043915848514	76	72.5263059432842	0	0
PA4166	1.2078251686190045	0.01144374457761563	0.10697543913261412	0.02674385978315353	NA	16	1.2078251686190045	15	41.0939559430876	0.0000000000016245	2.15423e-12
PA5203	1.2076814466968124	0.018041284040913784	0.1343178470677437	0.015720714909723144	gshA	73	1.2076814466968124	72	69.9043022602348	0	0
PA2013	1.2076036120506064	0.030264176017420017	0.17396601972057651	0.04219295732801305	liuC	17	1.2076036120506064	16	26.0448724736901	0.0000000000000079381	2.16629e-14
PA3569	1.2074872959569622	0.01137646757074304	0.10666052489437243	0.029582307044197162	mmsB	13	1.2074872959569622	12	37.1457596797679	0.000000000000046463	1.22878e-13
PA5427	1.2074425850281887	0.007272227852684728	0.08527735838242603	0.01778155841544674	adhA	23	1.2074425850281887	22	61.7964352781322	0	0
PA4361	1.2072902385429398	0.02732770109250099	0.16531092248396956	0.0352444070949891	NA	22	1.2072902385429398	21	31.1756585070997	0.0000000000016245	2.15423e-12
PA4772	1.2067749976982327	0.05467098251721164	0.23381826814261464	0.04676365362852293	NA	25	1.2067749976982327	24	23.4911737332603	0	0
PA4095	1.2067227678369248	0.015671294458185724	0.1251850408722453	0.02324627849947965	NA	29	1.2067227678369248	28	47.2552773988936	0.000000000000000055511	1.63827e-16
PA4218	1.2066778635401998	0.027568895252010485	0.1660388365775022	0.04150970914437555	NA	16	1.2066778635401998	15	26.4634207922917	0.0000000000016508	2.15843e-12
PA2012	1.2064246410572605	0.011411327785106973	0.10682381656310064	0.017329111333478076	liuD	38	1.2064246410572605	37	63.3831483568446	0.0000000000016244	2.15423e-12
PA0896	1.2062639012673666	0.009164387177126601	0.09573080578960255	0.01777676435506192	aruF	29	1.2062639012673666	28	61.7829228335156	0	0
PA0036	1.2062079522886393	0.01603026428616613	0.1266106799846132	0.02351101303656924	trpB	29	1.2062079522886393	28	46.7132142569797	0	0
PA3776	1.205502012002444	0.019343455697312287	0.13908075243293835	0.033732037221846194	NA	17	1.205502012002444	16	32.5492809454402	0.00000000000000022204	6.43812e-16
PA5158	1.2048316006601887	0.02900401976888695	0.17030566569814096	0.02692769010186677	NA	40	1.2048316006601887	39	40.7628062182519	0.0000000000016245	2.15423e-12
PA3316	1.204754533483069	0.021457891091221863	0.14648512242279713	0.03196567436606385	NA	21	1.204754533483069	20	34.3372423433379	0.000000000000000055511	1.63827e-16
PA0215	1.2043962450705576	0.00948264618793889	0.09737887957837105	0.029360836915150783	NA	11	1.2043962450705576	10	37.3780177277037	0.0000000000022373	2.85868e-12
PA5114	1.2028070543154015	0.022236433554362393	0.14911885713873477	0.019413621617596934	NA	59	1.2028070543154015	58	56.4925817220736	0	0
PA4726.11	1.2027759856195939	0.07515235138536883	0.2741392919400078	0.047014500699680516	crcZ	34	1.2027759856195939	33	23.3270889840985	0.0000000000016244	2.15423e-12
PA2294	1.2025729014889188	0.03458840663749085	0.18597958661501227	0.07029367644541704	NA	7	1.2025729014889188	6	15.6005334354444	0.0000021962	2.3628e-06
PA2093	1.2018527292779313	0.01698629392392413	0.1303314771032851	0.03071942375393072	NA	18	1.2018527292779313	17	35.6872071879785	0.0000000000016245	2.15423e-12
PA3003	1.201556651346361	0.02709804657257707	0.16461484311135818	0.031109281213040556	NA	28	1.201556651346361	27	35.2356387829459	0.0000000000016244	2.15423e-12
PA2321	1.201459230385285	0.026501132085634493	0.16279168309724698	0.05147925027196345	NA	10	1.201459230385285	9	21.2922867244517	0.0000000026133	3.04231e-09
PA1172	1.2006750363849723	0.007935663333195151	0.08908234018701547	0.03149536341510276	napC	8	1.2006750363849723	7	34.7909362973943	0.0000000021039	2.45504e-09
PA4170	1.2005371608183568	0.007140685972373791	0.08450257967881093	0.017620005888038536	NA	23	1.2005371608183568	22	62.1844438525603	0	0
PA1177	1.2004236263941763	0.04108978268057955	0.2027061486008245	0.06410131252991591	napE	10	1.2004236263941763	9	17.0922936335685	0.000000018062	2.05689e-08
PA5182	1.2002363578769386	0.01180826596301678	0.10866584543000059	0.020912751703576368	NA	27	1.2002363578769386	26	52.3868406867099	0	0
PA3706	1.1999603412593698	0.02104997906370566	0.14508610913421607	0.04023964660315233	wspC	13	1.1999603412593698	12	27.2225803573347	0.0000000000018593	2.39604e-12
PA3313	1.1994121419366541	0.00598388934841913	0.07735560321281924	0.013893476478501761	NA	31	1.1994121419366541	30	78.8266899625508	0	0
PA2472	1.1982757814283356	0.011190496244327847	0.10578514188830039	0.026446285472075098	NA	16	1.1982757814283356	15	41.3917424721167	0.0000000000016245	2.15423e-12
PA4576	1.1981382018887583	0.010165210371551284	0.10082266794501762	0.011000654943462883	NA	84	1.1981382018887583	83	99.5027114368993	0.0000000000016245	2.15423e-12
PA1753	1.197503994649849	0.01004259807951613	0.10021276405486543	0.015463165202626444	NA	42	1.197503994649849	41	70.7685161655439	0.0000000000016245	2.15423e-12
PA3392	1.1973750366298848	0.021184059952876515	0.1455474491458937	0.01765022077552161	nosZ	68	1.1973750366298848	67	61.9961838788273	0.0000000000016245	2.15423e-12
PA3731	1.196883403766018	0.048174635541536726	0.21948721042816305	0.0776004474387364	NA	8	1.196883403766018	7	14.0981360447714	0.0000010711	1.16116e-06
PA3705	1.1950889228429	0.005260951765198541	0.07253241871879457	0.03243748376554057	wspD	5	1.1950889228429	4	33.7017887996652	0.0000023119	2.48566e-06
PA4820	1.1942872398655076	0.00241519094548685	0.04914459223034463	0.02197812979071172	NA	5	1.1942872398655076	4	49.7237257371945	0.00000048944	5.36094e-07
PA3417	1.1942741133169572	0.007499369361901334	0.08659889931114213	0.02738497646867956	NA	10	1.1942741133169572	9	39.9061322337924	0.000000000011318	1.40386e-11
PA2332	1.1939947035603136	0.013068059155267386	0.11431561203644665	0.033000074690909646	NA	12	1.1939947035603136	11	33.1120658681647	0.0000000000027625	3.51077e-12
PA4298	1.1923614149786979	0.004092941118129422	0.06397609802206933	0.020231018555993227	NA	10	1.1923614149786979	9	53.97419931201	0.0000000000022711	2.90037e-12
PA4990	1.1919647184854583	0.007887794548275606	0.08881325660212898	0.020375158440811933	NA	19	1.1919647184854583	18	53.5834541107958	0	0
PA4809	1.1913776107135492	0.010009152997353787	0.10004575451938871	0.019620586713326026	fdhE	26	1.1913776107135492	25	55.63046975142	0.0000000000016245	2.15423e-12
PA1341	1.1906956335485408	0.01929745207732393	0.13891526941745436	0.02835596062950135	NA	24	1.1906956335485408	23	38.4818565046223	0.0000000000016245	2.15423e-12
PA4000	1.1902884691584585	0.015504871734719214	0.12451855980021297	0.024420098700990617	NA	26	1.1902884691584585	25	44.6764542777794	0.0000000000016245	2.15423e-12
PA0333	1.1897314720955845	0.02519067657674548	0.15871570992420844	0.03239770862315824	NA	24	1.1897314720955845	23	33.6674465976454	0.0000000000016245	2.15423e-12
PA4167	1.1896494620469837	0.031364444173729654	0.1771000964814239	0.0270075115191835	NA	43	1.1896494620469837	42	40.3854509160428	0	0
PA2257	1.189375747599552	0.01068145877091951	0.10335114305569876	0.02583778576392469	pvcD	16	1.189375747599552	15	42.2089206201919	0.0000000000016245	2.15423e-12
PA2437	1.1886328927639565	0.013763490820461969	0.11731790494405349	0.05246616208655245	NA	5	1.1886328927639565	4	20.7799536970041	0.000015844	1.67947e-05
PA1330	1.1885812191914733	0.016980699209456183	0.13031001193099548	0.031604820192175996	NA	17	1.1885812191914733	16	34.4953938599151	0.00000000000000011102	3.25519e-16
PA4191	1.1884565610389475	0.014285586244629403	0.11952232529795177	0.026726004419506295	NA	20	1.1884565610389475	19	40.790367715582	0.0000000000016245	2.15423e-12
PA4680	1.187762887923263	0.008510551537160967	0.09225265056983982	0.027815220714174995	NA	11	1.187762887923263	10	39.1816179228241	0.0000000000014006	2.15423e-12
PA0218	1.1867399260856777	0.010060902858523785	0.10030405205436012	0.01671734200906002	NA	36	1.1867399260856777	35	65.164422289288	0.0000000000016245	2.15423e-12
PA2096	1.1862995572309405	0.018992275327885083	0.13781246434152858	0.04872406403396206	NA	8	1.1862995572309405	7	22.3539193064204	0.000000045341	5.11064e-08
PA2874	1.1858314035392816	0.008960396791841315	0.09465937244584562	0.02065636854619546	NA	21	1.1858314035392816	20	52.717826938136	0	0
PA1259	1.1857366192919268	0.012940567949225585	0.11375661716676347	0.028439154291690867	NA	16	1.1857366192919268	15	38.2893010659935	0.0000000000016245	2.15423e-12
PA4353	1.184472486479593	0.0342000574196823	0.1849325753340452	0.03942775753870633	NA	22	1.184472486479593	21	27.6032622405658	0.0000000000016245	2.15423e-12
PA4144	1.1843093732872367	0.013518259968405727	0.1162680522259048	0.028199144718366827	NA	17	1.1843093732872367	16	38.5919432002351	0.000000000000000055511	1.63827e-16
PA4161	1.184212668183166	0.013902054028633877	0.1179069719254713	0.028596641132085546	fepG	17	1.184212668183166	16	38.0539572552713	0	0
PA4479	1.1841932633079275	0.0023638474015285397	0.04861941383365846	0.017189558609547465	mreD	8	1.1841932633079275	7	63.3062470101451	0.000000000033854	4.14737e-11
PA4219	1.1840228226924439	0.06060847313676842	0.24618788178293508	0.07785144387663495	NA	10	1.1840228226924439	9	13.9769806916917	0.00000010401	1.16076e-07
PA2503	1.1834571151061377	0.03042815973283422	0.17443669262180542	0.04503936036611697	NA	15	1.1834571151061377	14	24.1537211604166	0.00000000000041078	1.05708e-12
PA1550	1.183347522441319	0.007265895376124637	0.0852402215865529	0.02067379042073013	NA	17	1.183347522441319	16	52.618206813664	0.000000000000000055511	1.63827e-16
PA5384	1.1833300912717029	0.014154865363504816	0.11897422142424306	0.029743555356060766	NA	16	1.1833300912717029	15	36.572956895669	0.0000000000016247	2.15423e-12
PA3329	1.1832130913834746	0.010632207461769766	0.10311259603835879	0.0171854326730598	NA	36	1.1832130913834746	35	63.2952343762162	0.0000000000016244	2.15423e-12
PA1551	1.1825725575979362	0.014498602736188436	0.12041014382596026	0.016539605261076656	NA	53	1.1825725575979362	52	65.7489403700019	0	0
PA3384	1.1824312875595253	0.013588999197632257	0.11657186280416153	0.033651398184959394	phnC	12	1.1824312875595253	11	32.3135626667609	0.0000000000031092	3.94531e-12
PA2111	1.1824054560470925	0.024016526383381556	0.1549726633422216	0.04001376961612219	NA	15	1.1824054560470925	14	27.175262334785	0.000000000000081435	2.13885e-13
PA2014	1.1822291785585735	0.040261629896159654	0.20065300868952765	0.030249579221776585	liuB	44	1.1822291785585735	43	35.9444215608073	0.0000000000016245	2.15423e-12
PA3414	1.181856029373418	0.012280874511720575	0.11081910715991433	0.03199072067506526	NA	12	1.181856029373418	11	33.9827299064513	0.0000000000024820	3.16238e-12
PA5252a	1.1818243746880366	0.01472334415913873	0.12133978802989039	0.03242942244225883	NA	14	1.1818243746880366	13	33.5225662204433	0.0000000000016506	2.15843e-12
PA0200	1.1817884435852921	0.004502734615669204	0.06710241885110554	0.027394447781953934	NA	6	1.1817884435852921	5	39.6832578622554	0.000000095784	1.07016e-07
PA0417	1.1809983261618844	0.0058039485695313585	0.07618365027702045	0.0203609369864583	chpE	14	1.1809983261618844	13	53.3736472714434	0.0000000000016245	2.15423e-12
PA2841	1.180760850265123	0.03630826701972193	0.19054728289776773	0.0673686379368415	NA	8	1.180760850265123	7	16.1295854522871	0.00000042806	4.69485e-07
PA0472	1.1807214489356155	0.019578464930798067	0.13992306790089354	0.025130924870852916	NA	31	1.1807214489356155	30	43.2379658827299	0	0
PA0468	1.1805840637405025	0.017867122310941192	0.13366795543787297	0.03451291768883181	NA	15	1.1805840637405025	14	31.482323887693	0.000000000000010658	2.88004e-14
PA1137	1.1804690999648182	0.030908038348886044	0.17580682111023463	0.06215709769294859	NA	8	1.1804690999648182	7	17.4798050223083	0.00000024682	2.72816e-07
PA3332	1.1804346114880502	0.004391166481058634	0.06626587719979744	0.01837884754288229	NA	13	1.1804346114880502	12	59.1156803668282	0.00000000000000027756	8.01984e-16
PA2407	1.1801285872486509	0.009924815503919493	0.09962336826226813	0.022855168140545473	NA	19	1.1801285872486509	18	47.5313604304288	0	0
PA3259	1.180075902751216	0.03507216598418957	0.18727564172681288	0.04414129207203059	NA	18	1.180075902751216	17	24.6099045732202	0.0000000000016294	2.15423e-12
PA1231	1.1799130027659828	0.026777659061045803	0.1636388067086955	0.03340263154618573	NA	24	1.1799130027659828	23	32.5195337725788	0.0000000000016245	2.15423e-12
PA3393	1.1790191583344618	0.01042122234250702	0.10208438833880046	0.012379550466101355	nosD	68	1.1790191583344618	67	87.7113017363483	0.0000000000016244	2.15423e-12
PA3562	1.178982998429838	0.012398965161327337	0.11135064059684316	0.029759710493656322	fruI	14	1.178982998429838	13	36.4859004770708	0.0000000000016332	2.15423e-12
PA4138	1.1787471719442053	0.009369517357700995	0.09679626727152754	0.021644303358737366	tyrS	20	1.1787471719442053	19	50.1610616487297	0.0000000000016245	2.15423e-12
PA2095	1.1787402996092486	0.013693309306526454	0.11701841439075499	0.021729774033233642	NA	29	1.1787402996092486	28	49.9636152924188	0	0
PA0887	1.1786468376199994	0.010360740957066072	0.10178772498226922	0.010976052662906998	acsA	86	1.1786468376199994	85	98.9112443542593	0.0000000000016245	2.15423e-12
PA0063	1.1786206039832707	0.01838911453837391	0.13560646938245208	0.02117817245988962	NA	41	1.1786206039832707	40	51.26235264329	0	0
PA2830	1.1785788718547947	0.039423345123905766	0.19855312922214488	0.06278801248957142	htpX	10	1.1785788718547947	9	17.2903024280814	0.000000016329	1.86253e-08
PA3201	1.1784460607963962	0.029267806316437214	0.1710783630867364	0.06048533532646282	NA	8	1.1784460607963962	7	17.9475330529423	0.00000020590	2.28145e-07
PA4821	1.1783781447743955	0.021050018257030796	0.14508624420333857	0.03166041411231652	NA	21	1.1783781447743955	20	34.2867048169764	0	0
PA4491	1.177821289831384	0.016637824263330558	0.12898769035582644	0.02014449284019209	NA	41	1.177821289831384	40	53.874513583569	0	0
PA3360	1.1771310124823473	0.01058598517429461	0.10288821688752608	0.019105862229363016	NA	29	1.1771310124823473	28	56.7865859122511	0	0
PA2019	1.1770340112801678	0.015756539538087432	0.12552505541957523	0.04184168513985841	NA	9	1.1770340112801678	8	25.9289744083835	0.0000000026267	3.05648e-09
PA4816	1.1767917789835638	0.014134490794494527	0.11888856460776422	0.034320172389930445	NA	12	1.1767917789835638	11	31.6082427641428	0.0000000000035128	4.44495e-12
PA0686	1.1762787314215255	0.02327268457029513	0.15255387432082848	0.04599672376702016	NA	11	1.1762787314215255	10	23.5791542319303	0.00000000021345	2.56305e-10
PA1872	1.1761820879792555	0.015724555726004546	0.12539759059090627	0.047395834244318716	NA	7	1.1761820879792555	6	22.8821647763739	0.00000022819	2.52448e-07
PA5066	1.1761083081053216	0.025365338547556824	0.15926499473379838	0.050364013489352516	hisI	10	1.1761083081053216	9	21.5329398554728	0.0000000023662	2.75659e-09
PA1435	1.17565572680442	0.011058664629057982	0.10516018556972016	0.02629004639243004	NA	16	1.17565572680442	15	41.2428557668778	0.0000000000016244	2.15423e-12
PA3437	1.1753608314437916	0.007920932602534134	0.08899962136174588	0.029666540453915296	folM	9	1.1753608314437916	8	36.5442204990476	0.00000000017231	2.07256e-10
PA4159	1.1750508254482523	0.010476924299664942	0.1023568478396289	0.020893504073899127	fepB	24	1.1750508254482523	23	51.8820399573702	0.0000000000016245	2.15423e-12
PA1276	1.1750321812442504	0.014019436411683413	0.11840370100500834	0.03283927809063574	cobC	13	1.1750321812442504	12	33.008917261871	0.00000000000018940	4.925e-13
PA1103	1.1749829713014368	0.007649711657469288	0.08746263006261182	0.03570646920253455	NA	6	1.1749829713014368	5	30.3577009674093	0.00000036383	4.00366e-07
PA1173	1.1749780428285803	0.011026159837634065	0.10500552289110351	0.035001840963701174	napB	9	1.1749780428285803	8	30.9687722546599	0.00000000064240	7.59798e-10
PA4360a	1.1748409072862784	0.006127786685047638	0.07828018066565533	0.023602362526291994	NA	11	1.1748409072862784	10	45.9234020215414	0.00000000000028855	7.47189e-13
PA5202	1.1746186105630352	0.014968085125582732	0.12234412583194476	0.028067667412487958	NA	19	1.1746186105630352	18	38.6137621413077	0	0
PA0208	1.1745428220160703	0.014425848248361298	0.12010765274686414	0.018990687354833485	mdcA	40	1.1745428220160703	39	57.0681433583005	0.0000000000016244	2.15423e-12
PA3548	1.1742135181303563	0.01964866318060461	0.14017368933078922	0.019628242547463367	algI	51	1.1742135181303563	50	55.2067424810349	0	0
PA4544	1.1741834766930435	0.026437232037539473	0.1625953014005616	0.054198433800187205	rluD	9	1.1741834766930435	8	19.9931509802973	0.000000020424	2.32161e-08
PA3305	1.1741468047396266	0.010077543693761053	0.10038696974090339	0.0132965789649536	NA	57	1.1741468047396266	56	81.4931834117252	0	0
PA0489	1.1740266534900756	0.0084057315657345	0.09168277682168283	0.027643397314128612	NA	11	1.1740266534900756	10	39.1965246831689	0.0000000000013953	2.15423e-12
PA4901	1.1740021275140031	0.012391212458075713	0.11131582303552229	0.016412622699349764	mdlC	46	1.1740021275140031	45	66.01710203549	0.0000000000016245	2.15423e-12
PA4893	1.1736565630847353	0.004477958630690221	0.06691755099142692	0.014602606797108623	ureG	21	1.1736565630847353	20	74.1891037686995	0	0
PA2062	1.1736435795987592	0.00904394833146094	0.09509967576948378	0.02541645745162113	NA	14	1.1736435795987592	13	42.6238912620936	0.0000000000016256	2.15423e-12
PA4027a	1.1734892404640045	0.016954140806939296	0.13020806736504192	0.029871779330418635	NA	19	1.1734892404640045	18	36.2642302589235	0	0
PA5145	1.1726716654760592	0.011762262303941746	0.10845396398445631	0.01917213334499266	NA	32	1.1726716654760592	31	56.4830025302758	0.0000000000016245	2.15423e-12
PA2496	1.1726692997696506	0.008766544554300267	0.09362982726834577	0.018019068659185865	NA	27	1.1726692997696506	26	60.0973659857634	0	0
PA2304	1.1721372449758072	0.016176039124840502	0.12718505857544943	0.024035716819558718	ambC	28	1.1721372449758072	27	45.0435026277128	0.0000000000016245	2.15423e-12
PA2946	1.1716008495237007	0.004289004446616673	0.06549049126870765	0.016909572134576466	NA	15	1.1716008495237007	14	64.0113844412221	0	0
PA4780	1.171322873674123	0.01771271401271874	0.1330891205648258	0.028374695843559065	NA	22	1.171322873674123	21	38.142319284288	0.0000000000016245	2.15423e-12
PA3330	1.1713181432529605	0.00750267335745599	0.08661797363974748	0.02314962720689655	NA	14	1.1713181432529605	13	46.7512722076203	0.0000000000016249	2.15423e-12
PA2838	1.1712098412175507	0.024312398216455647	0.1559243349078509	0.027563788641335917	NA	32	1.1712098412175507	31	39.262544838206	0.0000000000016245	2.15423e-12
PA0523	1.1711616683419874	0.009882324058679058	0.09940987907989356	0.02222872472576762	norC	20	1.1711616683419874	19	48.6848545810862	0.0000000000016245	2.15423e-12
PA5339	1.1707898176726943	0.03825018011063528	0.19557653261737534	0.039921892547946716	NA	24	1.1707898176726943	23	27.1036853549472	0.0000000000016245	2.15423e-12
PA2305	1.1700955202523968	0.01779800978142328	0.13340918177330705	0.01850052482697517	ambB	52	1.1700955202523968	51	58.4691270170404	0.0000000000016245	2.15423e-12
PA0201	1.1700791670496435	0.008320242997351832	0.09121536601555591	0.020396375900330714	NA	20	1.1700791670496435	19	53.0340283140339	0.0000000000016244	2.15423e-12
PA5153	1.169405016206332	0.01244382635076952	0.1115518998079796	0.016447430320483604	NA	46	1.169405016206332	45	65.7482837888655	0.0000000000016245	2.15423e-12
PA1104	1.1692205156921651	0.018225724243231788	0.13500268235569168	0.02755730713987353	fliI	24	1.1692205156921651	23	39.2384132589202	0.0000000000016244	2.15423e-12
PA1270	1.1689883575518216	0.019178440354068252	0.1384862460826643	0.025716250299190772	NA	29	1.1689883575518216	28	42.0433631281667	0.000000000000000055511	1.63827e-16
PA0089	1.1687002222014138	0.02937172050809722	0.17138179748181318	0.02644478547396858	NA	42	1.1687002222014138	41	40.8800591044333	0.0000000000016245	2.15423e-12
PA4903	1.168637624973957	0.021996289999885052	0.14831146280677382	0.027077844571952826	NA	30	1.168637624973957	29	39.9232456724912	0.0000000000016245	2.15423e-12
PA4197	1.1672812937267965	0.023346600045515222	0.15279594250344222	0.023034855035119765	bfiS	44	1.1672812937267965	43	46.9031790157917	0.0000000000016244	2.15423e-12
PA3508	1.167235240746699	0.011282446283028389	0.10621886029810519	0.025036025468898913	NA	18	1.167235240746699	17	43.1532799674176	0.0000000000016244	2.15423e-12
PA3438	1.166854413245547	0.020707614835740958	0.14390140664962575	0.043387906605560196	folE1	11	1.166854413245547	10	24.8965769617976	0.00000000012497	1.50864e-10
PA3456	1.1667674355311481	0.023285637304155057	0.15259632139784712	0.021367758974934255	NA	51	1.1667674355311481	50	50.5513983433928	0	0
PA3358	1.1664038745734453	0.02362568467249601	0.1537064887130534	0.03277033350212853	NA	22	1.1664038745734453	21	32.9566921774648	0.0000000000016245	2.15423e-12
PA5222	1.166291581153553	0.005998982408257756	0.07745309811916987	0.01348285376709176	NA	33	1.166291581153553	32	80.0980136385545	0.000000000000000055511	1.63827e-16
PA0347	1.1662801792848443	0.007823829728386923	0.08845241505118401	0.014541487459127795	glpQ	37	1.1662801792848443	36	74.2664413841717	0	0
PA0141	1.1662486552786475	0.005115463543164133	0.07152246879942088	0.012450463716767722	NA	33	1.1662486552786475	32	86.7381292209994	0.000000000000000055511	1.63827e-16
PA3973	1.1661344241944807	0.0274315137214799	0.1656246168945906	0.06761596670594887	NA	6	1.1661344241944807	5	15.9707402533329	0.0000087615	9.31508e-06
PA2715	1.165562339738074	0.01031068670469065	0.10154155161652126	0.0383790990452777	NA	7	1.165562339738074	6	28.1302102323454	0.000000066776	7.48591e-08
PA0140	1.1651616285430608	0.011107770627389409	0.1053934088422488	0.01807482049979165	ahpF	34	1.1651616285430608	33	59.7199030351974	0.0000000000016244	2.15423e-12
PA2890	1.16499044948665	0.0	0.0	0.0	atuE	1	1.16499044948665	0	NA	NA	NA
PA2986	1.16499044948665	0.0	0.0	0.0	NA	1	1.16499044948665	0	NA	NA	NA
PA3314	1.1645423344641013	0.011676675617339224	0.10805866747900987	0.04411476626810881	NA	6	1.1645423344641013	5	24.4620955350024	0.0000010643	1.15404e-06
PA2241	1.1644839704330483	0.040394454701417296	0.20098371750322785	0.055742853768558254	pslK	13	1.1644839704330483	12	19.3587610201821	0.00000000010199	1.23422e-10
PA2091	1.1644755744247957	0.016971221608529558	0.1302736412653364	0.025071173950951566	NA	27	1.1644755744247957	26	43.0418095520859	0.000000000000000055511	1.63827e-16
PA1483	1.1643307947922665	0.037009433763674084	0.19237836095484878	0.04011366121176073	cycH	23	1.1643307947922665	22	26.899604194503	0	0
PA4098	1.1640814543614457	0.009414521886335821	0.097028459156764	0.03430474071891489	NA	8	1.1640814543614457	7	31.4512234367296	0.0000000042454	4.90667e-09
PA3902	1.1639266748829	0.01939821378565359	0.13927747048842318	0.034819367622105794	NA	16	1.1639266748829	15	30.9843172949705	0.0000000000016271	2.15423e-12
PA0273	1.1638884750384548	0.042048501898960186	0.20505731369292876	0.0724987085220835	NA	8	1.1638884750384548	7	14.8807703249801	0.00000074183	8.08795e-07
PA4120	1.1637697585293447	0.009013053435619735	0.0949371025238275	0.016526428270573656	NA	33	1.1637697585293447	32	65.2761498549479	0	0
PA2451	1.163736500246075	0.012481995538303377	0.11172285145977691	0.01916031095343842	NA	34	1.163736500246075	33	56.3021234950224	0.0000000000016245	2.15423e-12
PA1892	1.1632654863329466	0.015277130749608502	0.12360069073273217	0.035680446033283304	NA	12	1.1632654863329466	11	30.227981427258	0.0000000000046944	5.91597e-12
PA0447	1.1631584028297326	0.007083221314987967	0.08416187566224963	0.013476685770569327	gcdH	39	1.1631584028297326	38	80.0269617311431	0	0
PA0699	1.1631160253561033	0.0057064097184383	0.07554078182305436	0.020189123165065003	NA	14	1.1631160253561033	13	53.4187919360062	0.0000000000016245	2.15423e-12
PA5116	1.1630853401909822	0.006845513441023868	0.08273761805263594	0.02494633046621171	NA	11	1.1630853401909822	10	43.2313820646336	0.00000000000052663	1.35031e-12
PA1351	1.1629953304471659	0.003943113019563654	0.06279421167244362	0.016213395736373166	NA	15	1.1629953304471659	14	66.5142965550509	0	0
PA0869	1.1626932872091156	0.025337373655907824	0.15917717693158095	0.030633661983430982	pbpG	27	1.1626932872091156	26	35.1992707988022	0	0
PA4345	1.1626278540528336	0.01195233508383905	0.10932673544855828	0.02822804171249935	NA	15	1.1626278540528336	14	38.1979108891595	0.00000000000000077716	2.2007e-15
PA4363	1.162616633017673	0.011687795955041961	0.10811011032758204	0.03822269606372953	iciA	8	1.162616633017673	7	28.2096013519	0.0000000090409	1.03575e-08
PA1360	1.162460882497221	0.015553267713999086	0.12471274078456894	0.02788661660546066	NA	20	1.162460882497221	19	38.6628040050982	0.0000000000016244	2.15423e-12
PA0074	1.1624171845761688	0.012079556742519867	0.10990703681985002	0.012137201802380386	ppkA	82	1.1624171845761688	81	88.8305677684074	0.0000000000016245	2.15423e-12
PA0276	1.1611661632594965	0.004581166904631532	0.06768431801112819	0.023930020122827758	NA	8	1.1611661632594965	7	45.0302255327351	0.00000000034961	4.16978e-10
PA4494	1.1610602212577674	0.008906485358360448	0.09437417739170206	0.013482025341671724	roxS	49	1.1610602212577674	48	79.9230840373509	0	0
PA1171	1.161057938651046	0.013954596213630707	0.11812957383157999	0.017609717149366207	NA	45	1.161057938651046	44	61.1891705043512	0	0
PA0280	1.160979909947324	0.019279873482922587	0.13885198407989202	0.041865448417218475	cysA	11	1.160979909947324	10	25.7369219225957	0.000000000090090	1.09128e-10
PA4286	1.1609474454011894	0.008131963186349546	0.09017739842305025	0.040328558581604536	NA	5	1.1609474454011894	4	26.7173623366022	0.0000058331	6.2203e-06
PA4817	1.1608012145262634	0.012082128334383341	0.10991873513820719	0.041545376800353306	NA	7	1.1608012145262634	6	25.9332068861746	0.00000010840	1.20894e-07
PA1227	1.1607332113994497	0.01292984181105659	0.11370946227582202	0.027578595505611817	NA	17	1.1607332113994497	16	39.0655605461886	0	0
PA2166	1.1605393369734398	0.009117299306826707	0.09548455009490649	0.036089767657144486	NA	7	1.1605393369734398	6	29.85010387068	0.000000046876	5.27887e-08
PA0479	1.1604655093053784	0.004010232124334637	0.06332639358383388	0.01828075519121734	NA	12	1.1604655093053784	11	58.928038571267	0.0000000000016265	2.15423e-12
PA1281	1.1601902770074637	0.012173032740400587	0.11033146758926297	0.03184995125637373	cobV	12	1.1601902770074637	11	33.818616644582	0.0000000000025286	3.21845e-12
PA2620	1.1599361079772696	0.011307600969024388	0.10633720406811714	0.01181524489645746	clpA	81	1.1599361079772696	80	91.1537009456704	0.000000000000000055511	1.63827e-16
PA3179	1.1598383582263965	0.008596836508601116	0.09271912698360094	0.018183716837410328	NA	26	1.1598383582263965	25	59.2265007276926	0.0000000000016245	2.15423e-12
PA0272	1.1598006688159581	0.013918844492663911	0.11797815260743792	0.024600145362476067	NA	23	1.1598006688159581	22	43.777807179744	0	0
PA3287	1.1597575576890826	0.11774491581093574	0.34313979048040427	0.14008623285375318	NA	6	1.1597575576890826	5	7.68755346324741	0.00029693	0.000310373
PA4222	1.1596960161726744	0.017089833904525564	0.13072809148964717	0.029231689913966283	NA	20	1.1596960161726744	19	36.8398759839325	0.0000000000016245	2.15423e-12
PA0255	1.1593814310035682	0.0075968354651265784	0.08715982712882454	0.022504570595216992	NA	15	1.1593814310035682	14	47.845647848783	0	0
PA4343	1.1591633244439798	0.026643787938930793	0.1632292496427365	0.02406683986902111	NA	46	1.1591633244439798	45	44.7355980405692	0.0000000000016245	2.15423e-12
PA3942	1.1590733105447568	0.019099600696325474	0.13820130497330868	0.02158341769559614	tesB	41	1.1590733105447568	40	49.8810098510648	0	0
PA3958	1.158007034926322	0.00984085414452343	0.09920107935160499	0.015492605745750274	NA	41	1.158007034926322	40	69.4594163526691	0	0
PA5290	1.1579962053260786	0.008772670270980353	0.09366253397693419	0.025032365151340077	NA	14	1.1579962053260786	13	42.9884397468674	0.0000000000016255	2.15423e-12
PA4193	1.1579148496465055	0.008731310705699867	0.09344148278842683	0.019921791067823044	NA	22	1.1579148496465055	21	54.0144465732734	0.0000000000016244	2.15423e-12
PA4861	1.1578454789496424	0.05314991934920952	0.23054266275292631	0.06394103013366753	NA	13	1.1578454789496424	12	16.8285103168261	0.00000000051807	6.14064e-10
PA2293	1.1577656026463108	0.012195858417587597	0.1104348605178075	0.0368116201726025	NA	9	1.1577656026463108	8	29.2297693896646	0.0000000010163	1.19463e-09
PA0416	1.157670534443272	0.0249430444212015	0.15793367095461783	0.03948341773865446	chpD	16	1.157670534443272	15	27.2507055454872	0.0000000000016417	2.15518e-12
PA1990	1.157619437653055	0.011049104545753414	0.10511472088034775	0.02350436613243741	pqqH	20	1.157619437653055	19	45.7756333209739	0.0000000000016245	2.15423e-12
PA3430	1.157596204625129	0.02349516740403314	0.15328133416705747	0.03957707030089783	NA	15	1.157596204625129	14	27.185348499509	0.000000000000080991	2.12832e-13
PA1670	1.157472798737064	0.01937450302671519	0.13919232387856448	0.03375909727214733	stp1	17	1.157472798737064	16	31.8687164328268	0.00000000000000033307	9.59025e-16
PA3306	1.1572126870439776	0.015703595517946374	0.12531398771863567	0.023270223327726974	NA	29	1.1572126870439776	28	46.2280997683628	0	0
PA5181.1	1.1570592209731365	0.020907601645666487	0.1445946113991337	0.02345634334901783	NA	38	1.1570592209731365	37	45.8582506518991	0.0000000000016244	2.15423e-12
PA3665	1.1570255665430438	0.009185706790623324	0.09584209300001395	0.036224906172851616	NA	7	1.1570255665430438	6	29.6936926188577	0.000000048368	5.44442e-08
PA1974	1.157021440792235	0.023353507014871204	0.15281854277171736	0.029409942268805785	NA	27	1.157021440792235	26	36.5743428334009	0	0
PA3780	1.15603193053098	0.011238247149142358	0.10601059923018244	0.031963398313386744	NA	11	1.15603193053098	10	33.6381395624355	0.0000000000063715	7.97683e-12
PA1233	1.155573994965276	0.11405969320169179	0.3377272467564496	0.1378765711313878	NA	6	1.155573994965276	5	7.79665658672263	0.00027802	0.000290852
PA4208	1.1552718635163999	0.026164678869223315	0.16175499642738494	0.03710914121261861	opmD	19	1.1552718635163999	18	28.9641770949276	0.00000000000000011102	3.25519e-16
PA5104	1.1551628338726916	0.00873743081516735	0.09347422540554882	0.033048129325211714	NA	8	1.1551628338726916	7	32.521811051318	0.0000000033637	3.90126e-09
PA4181	1.1549458061292004	0.01353901640746241	0.11635727913397774	0.03878575971132591	NA	9	1.1549458061292004	8	27.7082119170173	0.0000000015528	1.81623e-09
PA0211	1.1547294928871386	0.013000913065505146	0.11402154649672643	0.027654287047192846	mdcD	17	1.1547294928871386	16	38.8577511511377	0	0
PA4136	1.1543636424808448	0.007443595312276229	0.08627627317099545	0.015751820331077325	NA	30	1.1543636424808448	29	68.2088253500525	0.0000000000016245	2.15423e-12
PA5352	1.1541334328008555	0.011179553534259104	0.10573340784377994	0.04316548299714157	NA	6	1.1541334328008555	5	24.8880806890107	0.00000097687	1.06039e-06
PA0831	1.1540795186167616	0.006895869294782933	0.08304137098328118	0.025037915420749995	oruR	11	1.1540795186167616	10	42.9061650262704	0.00000000000056771	1.45264e-12
PA2656	1.1539633876482926	0.015711017678461413	0.12534359847419976	0.03236357796295234	NA	15	1.1539633876482926	14	33.1924634621045	0.0000000000000051625	1.42055e-14
PA4077	1.1538764521341534	0.03684253528778012	0.19194409417270467	0.0639813647242349	NA	9	1.1538764521341534	8	16.7890512914495	0.000000080207	8.97537e-08
PA4348	1.1538678498903474	0.004161520405344904	0.06450984735174083	0.011229723013050925	NA	33	1.1538678498903474	32	95.655289869773	0	0
PA2476	1.1537239730575761	0.0168509767003727	0.12981131191222398	0.025962262382444794	dsbG	25	1.1537239730575761	24	41.3721817331993	0	0
PA3176	1.1533950492326928	0.0071780063203227525	0.08472311561978084	0.018488099544768627	gltS	21	1.1533950492326928	20	58.0893839391781	0.000000000000000055511	1.63827e-16
PA3847	1.1533681717457296	0.046866047634394704	0.21648567535611843	0.04329713507122369	NA	25	1.1533681717457296	24	24.8041769435005	0	0
PA3593	1.153325184378735	0.011964934133199729	0.10938434135286335	0.0172951829516196	NA	40	1.153325184378735	39	62.094155846444	0.0000000000016244	2.15423e-12
PA0549	1.153268619302049	0.0030461683296569217	0.05519210387054403	0.01338605140931261	NA	17	1.153268619302049	16	80.2255584469287	0.000000000000000055511	1.63827e-16
PA1967	1.1530103228266817	0.010430800838593136	0.10213129216157571	0.028326123901381128	NA	13	1.1530103228266817	12	37.9078756468232	0.000000000000036526	9.69599e-14
PA4109	1.1529699441206964	0.0038445943762067847	0.06200479317122818	0.020668264390409394	ampR	9	1.1529699441206964	8	51.9523245825958	0.000000000010440	1.29755e-11
PA2112	1.1528971440975284	0.0143234571511461	0.11968064651875047	0.023471305846096503	NA	26	1.1528971440975284	25	45.7465165012334	0.0000000000016244	2.15423e-12
PA0173	1.152865054573902	0.006494759822427223	0.08059007272876247	0.02548481866215105	NA	10	1.152865054573902	9	42.1315745392316	0.0000000000075863	9.47858e-12
PA1646	1.1528219083960778	0.020552596154587273	0.1433617667113072	0.029263598088885158	NA	24	1.1528219083960778	23	36.6904794700022	0.0000000000016244	2.15423e-12
PA3410	1.1528174392367927	0.002676093938417675	0.051730976584805306	0.014933446628339786	NA	12	1.1528174392367927	11	71.8985637016084	0.0000000000016246	2.15423e-12
PA0685	1.1527080264365004	0.015608684898573394	0.12493472254971151	0.019753914104914366	NA	40	1.1527080264365004	39	54.3508696644159	0.0000000000016245	2.15423e-12
PA2049	1.152680928895805	0.013379942509471346	0.11567170142031864	0.01635844889313858	NA	50	1.152680928895805	49	65.6315154556228	0.0000000000016244	2.15423e-12
PA4512	1.152518527358789	0.008770712578953722	0.09365208261941493	0.01324440453848622	lpxO1	50	1.152518527358789	49	81.0571855892952	0.0000000000016245	2.15423e-12
PA4984	1.152452704240682	0.01619247615066312	0.12724966070942242	0.03673381293243679	NA	12	1.152452704240682	11	29.2243961060209	0.0000000000060565	7.59395e-12
PA0111	1.1518722853932148	0.008507303841919936	0.09223504671175667	0.019664578032039713	NA	22	1.1518722853932148	21	54.5779894321907	0.0000000000016245	2.15423e-12
PA0436	1.1515617012886274	0.016634791988580706	0.12897593569569754	0.019016464255881868	NA	46	1.1515617012886274	45	56.430491755921	0.0000000000016244	2.15423e-12
PA2948	1.1514188599973971	0.02703722122570385	0.16442998882717183	0.03288599776543437	cobM	25	1.1514188599973971	24	32.6291414384936	0.000000000000000055511	1.63827e-16
PA2482	1.151340733987056	0.01088582290832088	0.10433514704221622	0.022767795665014464	NA	21	1.151340733987056	20	47.1282105485513	0	0
PA1906	1.1512270619574658	0.0036956721303602093	0.06079204002466285	0.0175491503364128	NA	12	1.1512270619574658	11	61.1398544637499	0.0000000000016259	2.15423e-12
PA2120	1.1512034077636075	0.015505598610779062	0.1245214785118578	0.034536044282391584	NA	13	1.1512034077636075	12	31.0672949616192	0.00000000000038886	1.00171e-12
PA1050	1.1509348198856486	0.006440751528899224	0.08025429290012606	0.03033327152272431	NA	7	1.1509348198856486	6	35.3676424961651	0.000000017029	1.94103e-08
PA1703	1.1507922766283336	0.010440897317706995	0.10218070912705096	0.018352197124074023	pcrD	31	1.1507922766283336	30	58.4534843160733	0	0
PA3029	1.1506490590178156	0.000522875208707268	0.022866464718169006	0.009335195130144736	moaB2	6	1.1506490590178156	5	114.907411913829	0.00000000047497	5.6392e-10
PA5143	1.1506358165963462	0.011799019979632413	0.10862329390896049	0.044345274042886865	hisB	6	1.1506358165963462	5	24.1892053365406	0.0000011252	1.21901e-06
PA1264	1.1504637405204736	0.013824506788928272	0.11757766279752406	0.04800087983382575	NA	6	1.1504637405204736	5	22.3453555753291	0.0000016675	1.79828e-06
PA0030	1.1503031128049408	0.02338084768125422	0.15290797128094474	0.02184399589727782	NA	49	1.1503031128049408	48	49.0991598919248	0.000000000000000055511	1.63827e-16
PA1313	1.150194135180546	0.010320138116923196	0.10158808058489538	0.020317616116979076	NA	25	1.150194135180546	24	52.7852793101558	0.000000000000000055511	1.63827e-16
PA4229	1.1496626830145253	0.012534976150069698	0.11195970770803976	0.023869889886318836	pchC	22	1.1496626830145253	21	44.9194884514679	0.0000000000016244	2.15423e-12
PA4786	1.1495785256807511	0.010937120452524336	0.10458068871701093	0.025364542704710422	NA	17	1.1495785256807511	16	42.2709768725225	0	0
PA0164	1.1494974463965513	0.008370558191958203	0.09149075468023096	0.01670385004717795	NA	30	1.1494974463965513	29	64.1855730276264	0.0000000000016244	2.15423e-12
PA3765	1.1490884650584494	0.007939841670454487	0.089105789208415	0.025722625692916227	NA	12	1.1490884650584494	11	41.6736398788897	0.0000000000017168	2.22686e-12
PA2780	1.149001731483426	0.005567471371327466	0.07461549015671924	0.013190279767843566	NA	32	1.149001731483426	31	81.2655229604286	0.0000000000016245	2.15423e-12
PA2750a	1.1489487064084636	0.08252953321743844	0.28727953845938703	0.10858145936013625	NA	7	1.1489487064084636	6	9.87176130762255	0.000031170	3.29348e-05
PA2725	1.1488621959330385	0.004801709231164354	0.06929436651824125	0.0219128027216154	NA	10	1.1488621959330385	9	48.9143222766759	0.0000000000031885	4.04181e-12
PA2716	1.1484018442403974	0.009015436903041012	0.09494965457041438	0.03588759615211483	NA	7	1.1484018442403974	6	29.8608778895973	0.000000046775	5.26869e-08
PA0524	1.1482973545556305	0.012065331162218983	0.10984230133340699	0.011984777627821103	norB	84	1.1482973545556305	83	89.4122866659418	0.0000000000016245	2.15423e-12
PA2844	1.1477886452742256	0.00828647154749094	0.09103005848339844	0.017203064041338412	NA	28	1.1477886452742256	27	62.276637540376	0.0000000000016244	2.15423e-12
PA4065	1.147754013174947	0.007891378274435193	0.08883342993735631	0.011373955202916617	NA	61	1.147754013174947	60	94.1917566760533	0	0
PA5219	1.147647351868178	0.007857246139457447	0.08864110863170342	0.01217579267068779	NA	53	1.147647351868178	52	87.9846650653593	0	0
PA0511	1.1473198161711686	0.007290616234208174	0.08538510545878698	0.013851293150924456	nirJ	38	1.1473198161711686	37	77.3306973363117	0.0000000000016245	2.15423e-12
PA4859	1.1471000892866396	0.02260466555819017	0.15034848039867305	0.03361894224852276	NA	20	1.1471000892866396	19	31.8578608976505	0.0000000000016245	2.15423e-12
PA4346	1.1469134532476564	0.00718327035530705	0.0847541760346182	0.015738455380665813	NA	29	1.1469134532476564	28	68.0460964437587	0	0
PA3465	1.1467755226954957	0.012036208786003953	0.10970965675820862	0.01506978032292464	NA	53	1.1467755226954957	52	71.0611588819567	0	0
PA3476	1.1467449708772142	0.03152649855205806	0.1775570290133794	0.056148462625487845	rhlI	10	1.1467449708772142	9	19.0719698955937	0.0000000069016	7.93229e-09
PA1934	1.1467369504895129	0.004661851173826041	0.06827775021063627	0.027874274800210923	NA	6	1.1467369504895129	5	38.4174315463778	0.00000011259	1.25482e-07
PA0343	1.1466235796519937	0.008962625385042677	0.0946711433597518	0.01757998998179727	NA	29	1.1466235796519937	28	60.9104504191569	0.000000000000000055511	1.63827e-16
PA2556	1.1466118017155462	0.019021749123493404	0.1379193573197519	0.028758173978656397	NA	23	1.1466118017155462	22	37.234617516592	0	0
PA0167	1.1463611909524447	0.007017396471870112	0.08376990194497133	0.016428629410352422	NA	26	1.1463611909524447	25	65.1717532271534	0.0000000000016245	2.15423e-12
PA0071	1.1458788767049273	0.008397087138218351	0.09163562155743994	0.010799361566918329	NA	72	1.1458788767049273	71	99.1222781696523	0.0000000000016245	2.15423e-12
PA3559	1.1456093273867145	0.007305657603997049	0.08547313966385608	0.012467538790366722	NA	47	1.1456093273867145	46	85.8494549781558	0	0
PA4888	1.145543989320325	0.015265150343159757	0.12355221707100103	0.01651035948771459	desB	56	1.145543989320325	55	64.8260195715385	0.0000000000016245	2.15423e-12
PA4822	1.145538811390462	0.01275996858642729	0.11296003092433753	0.03132947565966899	NA	13	1.145538811390462	12	34.1626677699435	0.00000000000012595	3.28025e-13
PA0504	1.1453263096735409	0.007768167841866625	0.08813721031361627	0.0359818654367878	bioD	6	1.1453263096735409	5	29.7427378651932	0.00000040283	4.424e-07
PA4145a	1.1452746831971494	0.008781536205352805	0.0937098511649272	0.020449166015539266	NA	21	1.1452746831971494	20	52.3334335723282	0	0
PA4986	1.1451599383933295	0.020367685426292408	0.14271540010206468	0.018424478928087493	NA	60	1.1451599383933295	59	58.0815047102314	0.0000000000016245	2.15423e-12
PA0149	1.1451374745269494	0.006567342861391065	0.08103914400702332	0.01859165469461339	NA	19	1.1451374745269494	18	57.5586724919894	0	0
PA1101	1.1451290133198715	0.009252673522524376	0.09619081828596936	0.015209103788951846	fliF	40	1.1451290133198715	39	70.359636246046	0.0000000000016245	2.15423e-12
PA4204	1.1451030929751256	0.011413490778608168	0.10683394019977063	0.016105822478086618	ppgL	44	1.1451030929751256	43	66.4414934727506	0.0000000000016246	2.15423e-12
PA5463	1.144768181100302	0.01063060718948622	0.10310483591707142	0.038969964972098745	NA	7	1.144768181100302	6	27.4554622098387	0.000000077172	8.63964e-08
PA3974	1.1447307471478152	0.009386652706525436	0.09688473928604771	0.011187286061433271	ladS	75	1.1447307471478152	74	95.637217202065	0	0
PA0797	1.1445242411887777	0.006646932092401067	0.08152871943309957	0.018703971000271668	NA	19	1.1445242411887777	18	57.1977147176628	0	0
PA1051	1.1445220694536873	0.003713069958977081	0.06093496499528888	0.013297099502875987	NA	21	1.1445220694536873	20	80.4553942108239	0	0
PA2278	1.1443992562809178	0.036421748585489	0.1908448285531704	0.05100542589168403	arsB	14	1.1443992562809178	13	20.9735721899241	0.000000000012041	1.49205e-11
PA1018	1.1443798717746652	0.017058160714696378	0.1306068938253122	0.029963276395488538	NA	19	1.1443798717746652	18	35.7022679261382	0	0
PA3062	1.144356620845309	0.012104808586251849	0.11002185503913234	0.03317283744578859	pelC	11	1.144356620845309	10	32.2476500878343	0.0000000000096836	1.20444e-11
PA2839	1.1441959331899174	0.007921158404951159	0.08900088991100684	0.01425154818845933	NA	39	1.1441959331899174	38	75.0564733091579	0	0
PA1236	1.1439635585030272	0.011165304449413636	0.1056660042275359	0.015929749505402	NA	44	1.1439635585030272	43	67.1424444331251	0.0000000000016244	2.15423e-12
PA5183	1.143916362522176	0.03440646339963917	0.18548979324922213	0.03954655679738823	NA	22	1.143916362522176	21	27.0450917643884	0.0000000000016245	2.15423e-12
PA4814	1.143615917053683	0.0094314388612143	0.09711559535529965	0.021715707288981284	fadH2	20	1.143615917053683	19	49.2454507084929	0.0000000000016245	2.15423e-12
PA5399	1.1435501961883499	0.005481078963221897	0.0740343093654685	0.012887719034639724	dgcB	33	1.1435501961883499	32	82.9758207532736	0	0
PA2255	1.1431136850300168	0.005475209489076358	0.0739946585171954	0.01479893170343908	pvcB	25	1.1431136850300168	24	72.2460897149104	0	0
PA4706	1.143096558609408	0.0035562823058656206	0.05963457307523565	0.02434571251050727	NA	6	1.143096558609408	5	43.9156150303332	0.000000057781	6.49219e-08
PA0137	1.143038485650226	0.0077354136301478315	0.08795120027690259	0.020177389156322362	NA	19	1.143038485650226	18	52.9865272125957	0	0
PA4950	1.1430210399457796	0.008089144991333433	0.08993967417849273	0.013877993020240485	NA	42	1.1430210399457796	41	77.0371925671362	0.0000000000016245	2.15423e-12
PA2478	1.1430017317904484	0.014914564150899968	0.12212519867291913	0.01744645695327416	NA	49	1.1430017317904484	48	61.2796393935778	0.000000000000000055511	1.63827e-16
PA2085	1.1429428738683998	0.008045718903943143	0.08969793143625522	0.028364976474418487	NA	10	1.1429428738683998	9	37.6903208388302	0.000000000017789	2.19718e-11
PA4936	1.1428944025173935	0.006702352361598271	0.08186789579315125	0.03094315608983274	NA	7	1.1428944025173935	6	34.5492357345316	0.000000019585	2.22777e-08
PA3906	1.1428830729083628	0.009797715569620204	0.09898341057783473	0.04040980815268369	NA	6	1.1428830729083628	5	26.4553865539911	0.00000072124	7.86519e-07
PA3907	1.142834330952558	0.013676902818342393	0.11694829121600021	0.02552020937586001	NA	21	1.142834330952558	20	41.8897150317372	0.000000000000000055511	1.63827e-16
PA1620	1.1426555556718214	0.02437355008205638	0.1561203064372357	0.047072043509783425	NA	11	1.1426555556718214	10	22.7088224775472	0.00000000030895	3.68927e-10
PA0870	1.1425120877711596	0.015133421377153601	0.12301797176491572	0.02367481970454529	phhC	27	1.1425120877711596	26	45.1485411110557	0	0
PA0062	1.1425058791079237	0.004733135975336625	0.06879779048295538	0.020743314312495147	NA	11	1.1425058791079237	10	51.5289239870838	0.000000000000091649	2.4033e-13
PA2430	1.142486385139201	0.013468185759417807	0.11605251293883216	0.02735383962426259	NA	18	1.142486385139201	17	39.0757408181661	0.0000000000016244	2.15423e-12
PA4590	1.1421550527786233	0.004750724224647832	0.0689254976380137	0.017796486965405714	pra	15	1.1421550527786233	14	60.0521072902432	0	0
PA2659	1.141821173710344	0.019668160820553872	0.14024322023026237	0.04048473047598097	NA	12	1.141821173710344	11	26.3941568841406	0.000000000015018	1.8577e-11
PA5216	1.1416603331664394	0.010211155216970672	0.101050260845634	0.013155623413821276	NA	59	1.1416603331664394	58	81.2188849543581	0.000000000000000055511	1.63827e-16
PA4066	1.1414365872930037	0.008759672191910116	0.09359312043045748	0.018355121054343934	NA	26	1.1414365872930037	25	58.2061188193422	0.0000000000016244	2.15423e-12
PA1353	1.1414167723361548	0.006589881929520415	0.08117808774244695	0.030682433153470766	NA	7	1.1414167723361548	6	34.8202855453422	0.000000018692	2.12766e-08
PA2122	1.1411499817157957	0.00848299184916408	0.09210315873608288	0.0171031272086716	NA	29	1.1411499817157957	28	62.4591166695159	0	0
PA0467	1.1411396770793578	0.011211991872512756	0.10588669355737176	0.023106370872154714	NA	21	1.1411396770793578	20	46.231465792855	0	0
PA4290	1.1410829946378054	0.008532804184477737	0.09237317892374246	0.016864957934998176	NA	30	1.1410829946378054	29	63.3393138384204	0.0000000000016245	2.15423e-12
PA5115	1.141066821710549	0.00817028724006169	0.09038964122100325	0.023338505007907268	NA	15	1.141066821710549	14	45.7701679287375	0.00000000000000011102	3.25519e-16
PA4324	1.1410584765580163	0.007516856950556727	0.08669980940323183	0.018919449491835903	NA	21	1.1410584765580163	20	56.4605956279517	0	0
PA3418	1.1409193466760241	0.007933266066457932	0.08906888382851742	0.0162616789482287	ldh	30	1.1409193466760241	29	65.6843776935146	0.0000000000016245	2.15423e-12
PA1637	1.1408716506614616	0.009329231376724739	0.09658794633247328	0.03414899591628709	kdpE	8	1.1408716506614616	7	31.2781066139315	0.0000000044115	5.0939e-09
PA3025	1.1406687253162195	0.010771012265403434	0.10378348744093847	0.020353616448079117	NA	26	1.1406687253162195	25	52.4732762522895	0.0000000000016245	2.15423e-12
PA3850	1.1405873634959256	0.008342983205711241	0.09133993215298138	0.013770012878543559	NA	44	1.1405873634959256	43	77.5585947058203	0.0000000000016245	2.15423e-12
PA2291	1.140473332870321	0.09399832584798118	0.30659146408206017	0.07916157563194456	NA	15	1.140473332870321	14	13.4905028367554	0.0000000010264	1.20621e-09
PA0418	1.1403133514439168	0.007804940445174036	0.0883455739987807	0.015151140944393704	NA	34	1.1403133514439168	33	70.480141350295	0.0000000000016244	2.15423e-12
PA2906	1.1401454326191387	0.02652498441500921	0.1628649269026613	0.045170603455556915	NA	13	1.1401454326191387	12	23.6387350712633	0.0000000000098279	1.22209e-11
PA4297	1.1400020410049652	0.027302584476782712	0.16523493721602195	0.04007535877552712	tadG	17	1.1400020410049652	16	26.6425258216994	0.0000000000000056066	1.53848e-14
PA0377	1.13896443656137	0.00906903239973872	0.09523146748705871	0.02749095669448822	NA	12	1.13896443656137	11	38.8208667989032	0.0000000000018251	2.35503e-12
PA0481	1.1388737184791555	0.02724557333966119	0.16506233168006923	0.044114763757775816	NA	14	1.1388737184791555	13	24.1910003435942	0.0000000000033260	4.21503e-12
PA2877	1.1387720858492192	0.00385709139123272	0.062105485999488966	0.017928309529978745	NA	12	1.1387720858492192	11	59.5222123428626	0.0000000000016263	2.15423e-12
PA4785	1.1387555939778398	0.016149108638049976	0.12707914320631053	0.02246463097713964	NA	32	1.1387555939778398	31	47.5024459854636	0.0000000000016246	2.15423e-12
PA1868	1.1385816126702175	0.01043110141358844	0.10213276366371586	0.017515624465021508	xqhA	34	1.1385816126702175	33	60.9195178781901	0.0000000000016244	2.15423e-12
PA1346	1.1385475604193254	0.015334256931900379	0.12383156678286994	0.026400978745545485	NA	22	1.1385475604193254	21	40.4162077304887	0.0000000000016245	2.15423e-12
PA0898	1.1385475062388946	0.016359510660824316	0.12790430274554612	0.02666989074236625	aruD	23	1.1385475062388946	22	40.0086909311809	0	0
PA0274	1.1383726103541447	0.004212467610596942	0.06490352540961809	0.01675801820144005	NA	15	1.1383726103541447	14	63.6677586322077	0	0
PA2984	1.1383270613655843	0.0075421122137887325	0.08684533501454601	0.015855716333853364	NA	30	1.1383270613655843	29	67.2895560071636	0.0000000000016245	2.15423e-12
PA4976	1.1381414159471817	0.012571218193061234	0.11212144394834217	0.019228669001275792	aruH	34	1.1381414159471817	33	55.4815888905476	0.0000000000016244	2.15423e-12
PA5312	1.1380720391120678	0.00990933161109046	0.0995456257757741	0.015180565613670031	NA	43	1.1380720391120678	42	70.2743639399805	0	0
PA1107	1.1380298014645565	0.012791062720035726	0.1130975805224662	0.02064869868380388	NA	30	1.1380298014645565	29	51.6635364080051	0.0000000000016244	2.15423e-12
PA4949	1.1380145117169798	0.005667837115533828	0.07528503912155342	0.013980080799349441	NA	29	1.1380145117169798	28	76.3069717006688	0.000000000000000055511	1.63827e-16
PA0464	1.1379007739500182	0.012194879433914715	0.11043042802558865	0.02016174548818853	creC	30	1.1379007739500182	29	52.9083317805629	0.0000000000016245	2.15423e-12
PA0381	1.1378235083676496	0.01800118606183334	0.1341684987686504	0.020000658912386605	thiG	45	1.1378235083676496	44	53.3326480561431	0.000000000000000055511	1.63827e-16
PA5466	1.1377483926505234	0.022840228305774944	0.15112983923029544	0.024845592521082028	NA	37	1.1377483926505234	36	42.931272071465	0.000000000000000055511	1.63827e-16
PA1275	1.1376642040055354	0.017058349789435878	0.13060761765469836	0.02850091877335743	cobD	21	1.1376642040055354	20	37.4238260918582	0	0
PA2593	1.137571569898616	0.03230237185383931	0.17972860610887548	0.04359058981952501	qteE	17	1.137571569898616	16	24.4678956343366	0.000000000000020928	5.61246e-14
PA4075	1.1373288018219911	0.0052921027308783985	0.07274684000613633	0.015509678401915247	NA	22	1.1373288018219911	21	68.7606899888757	0.0000000000016245	2.15423e-12
PA3459	1.1371696625465475	0.010448298402290467	0.1022169183760226	0.014313231505266115	NA	51	1.1371696625465475	50	74.5032017515297	0	0
PA1958	1.1371323036894774	0.019825979037239285	0.14080475502354062	0.03230282620619024	NA	19	1.1371323036894774	18	33.0114786538084	0	0
PA0670	1.1371254746864927	0.008271656954831995	0.09094865009900914	0.018964104484676808	NA	23	1.1371254746864927	22	56.2304883215873	0	0
PA5532	1.1367945613256325	0.01446050966412907	0.12025185929593384	0.026889133180644804	NA	20	1.1367945613256325	19	39.651917270082	0.0000000000016244	2.15423e-12
PA4349	1.1366424092890823	0.010269982913977	0.10134092418158125	0.035829427350253934	NA	8	1.1366424092890823	7	29.755829459119	0.0000000062404	7.17899e-09
PA2440	1.1366308892013937	0.011913867075854602	0.10915066227858905	0.02275948638896165	NA	23	1.1366308892013937	22	46.8432770793109	0.000000000000000055511	1.63827e-16
PA4981	1.1365545058813356	0.0111745904304207	0.10570993534394343	0.01714841593913553	NA	38	1.1365545058813356	37	62.1686054001906	0.0000000000016244	2.15423e-12
PA3110	1.1363338669894922	0.022838555058735027	0.1511243033358137	0.039020127335120294	NA	15	1.1363338669894922	14	27.3189682201008	0.000000000000075828	1.99475e-13
PA3416	1.1362728173860623	0.005005506066906745	0.07074960117842888	0.0196224088282656	NA	13	1.1362728173860623	12	54.3236557947485	0.00000000000000044409	1.26839e-15
PA2118a	1.1358515663346134	0.015867213226500677	0.12596512702530283	0.02969026517087216	NA	18	1.1358515663346134	17	35.8960543614911	0.0000000000016245	2.15423e-12
PA4593	1.1357334440380837	0.017547272091562878	0.13246611676788475	0.020944732089216895	NA	40	1.1357334440380837	39	50.8819091046296	0.0000000000016245	2.15423e-12
PA0151	1.1356922835035042	0.024236480930201382	0.15568070185543673	0.020991981555823287	NA	55	1.1356922835035042	54	50.7664624236611	0	0
PA3331	1.1356027754724816	0.010347481582611494	0.10172257164765101	0.019223759092973886	NA	28	1.1356027754724816	27	55.4338327626506	0.0000000000016244	2.15423e-12
PA4352	1.1355824675660526	0.010049121308087437	0.10024530566608811	0.028938327105656143	NA	12	1.1355824675660526	11	36.8244202317978	0.0000000000019815	2.54625e-12
PA2442	1.1354942047762198	0.036317497449085766	0.19057150219559524	0.06352383406519842	gcvT2	9	1.1354942047762198	8	16.774738487773	0.000000080743	9.03128e-08
PA4904	1.1354855941099653	0.006942389314170901	0.083321001639268	0.016035134241860212	vanA	27	1.1354855941099653	26	66.453554288843	0	0
PA4228	1.135436795275994	0.011165679792973716	0.10566778029737217	0.016502534759459342	pchD	41	1.135436795275994	40	64.5700058582597	0	0
PA4619	1.1352747684871864	0.010088396374945014	0.1004410094281465	0.012966878559715785	NA	60	1.1352747684871864	59	82.1703334509724	0.0000000000016245	2.15423e-12
PA2264	1.135172343321548	0.044018669094599	0.20980626562283358	0.052451566405708396	NA	16	1.135172343321548	15	20.3129237561814	0.0000000000028841	3.66249e-12
PA3421	1.1351633847001916	0.009088119730249283	0.09533163027164322	0.013094806496260828	NA	53	1.1351633847001916	52	81.3635898642127	0	0
PA3587	1.1348976889274354	0.008173939253039492	0.09040984046573411	0.015982352819828627	metR	32	1.1348976889274354	31	66.6557534797852	0.0000000000016245	2.15423e-12
PA2681	1.134867197692166	0.009015923250259789	0.09495221561532827	0.027410343622830582	NA	12	1.134867197692166	11	38.8649435868883	0.0000000000018226	2.35241e-12
PA2905	1.1344629587301225	0.026667951897291358	0.16330325133717136	0.0516410223536399	cobH	10	1.1344629587301225	9	20.6253025852355	0.0000000034613	4.01259e-09
PA1996	1.1342717503035105	0.002690153319214472	0.05186668795300575	0.023195488006138056	ppiC1	5	1.1342717503035105	4	45.9150481331244	0.00000067287	7.34578e-07
PA4891	1.1340897002726005	0.018107137319239068	0.13456276349436003	0.05085994399081106	ureE	7	1.1340897002726005	6	20.9386089237374	0.00000038645	4.24881e-07
PA1458	1.1340844060710504	0.009652360726264046	0.0982464285674754	0.01926770986178295	NA	26	1.1340844060710504	25	55.2703979380163	0.0000000000016244	2.15423e-12
PA1720	1.1340421752477257	0.0	0.0	0.0	pscG	1	1.1340421752477257	0	NA	NA	NA
PA4787	1.1338974764338086	0.010947238153465598	0.10462905023685151	0.01977303191711377	NA	28	1.1338974764338086	27	53.8534619490338	0.0000000000016245	2.15423e-12
PA0688	1.133881766482496	0.023055283093322224	0.15183966245129177	0.020290428379147775	NA	56	1.133881766482496	55	52.4798602283312	0.0000000000016244	2.15423e-12
PA4776	1.133860544680859	0.0464584689115125	0.21554226711137772	0.07184742237045924	pmrA	9	1.133860544680859	8	14.8206970457275	0.00000021149	2.34234e-07
PA2248	1.1338573815153834	0.010518862904517822	0.10256150790875601	0.016216398262652084	bkdA2	40	1.1338573815153834	39	65.6636188830843	0.0000000000016245	2.15423e-12
PA0361	1.1335673250997504	0.006455335071102812	0.08034509985744502	0.013779070948685409	NA	34	1.1335673250997504	33	77.2687209198562	0.0000000000016245	2.15423e-12
PA1950	1.1334656495111093	0.018489625809529515	0.13597656345683073	0.032979160808295035	rbsK	17	1.1334656495111093	16	32.2823083317119	0.00000000000000033307	9.59025e-16
PA4431	1.133155963648909	0.0026777378623013205	0.05174686330881632	0.009294011013518191	NA	31	1.133155963648909	30	114.535907600406	0	0
PA0174	1.1331062916202266	0.008935713711580117	0.09452890410652245	0.024407258089319955	NA	15	1.1331062916202266	14	43.6130372093125	0.00000000000000011102	3.25519e-16
PA0696	1.1331005572567172	0.0056992708740009924	0.07549351544338753	0.01276073315627839	NA	35	1.1331005572567172	34	83.4177745642745	0.000000000000000055511	1.63827e-16
PA1362	1.132958612035506	0.03466638461783481	0.18618910982609807	0.07037286877547828	NA	7	1.132958612035506	6	15.1252223212103	0.0000026335	2.82775e-06
PA2463	1.1329396047765181	0.018887696500262334	0.1374325161679809	0.06146168969408884	NA	5	1.1329396047765181	4	17.3180457987596	0.000032624	3.44638e-05
PA4359	1.1328564360395044	0.008248838303269572	0.09082311546775729	0.04061733202284358	NA	5	1.1328564360395044	4	26.2045101134727	0.0000063010	6.71638e-06
PA4906	1.1327762862503636	0.014795990669446125	0.12163877124275026	0.03667546947018864	NA	11	1.1327762862503636	10	29.0199321440929	0.000000000027517	3.38356e-11
PA3027	1.132696218815203	0.011647115544345705	0.10792180291463678	0.024132048757146276	NA	20	1.132696218815203	19	44.1024312128928	0.0000000000016245	2.15423e-12
PA1959	1.1326896295720907	0.06146535141469573	0.24792206722011603	0.064013202500055	bacA	15	1.1326896295720907	14	16.6259284513142	0.000000000064737	7.87248e-11
PA5353	1.132572015890535	0.017175285501719866	0.13105451347328662	0.026751390541521283	glcF	24	1.132572015890535	23	39.7819943795798	0.0000000000016245	2.15423e-12
PA3052	1.1324826342556622	0.020688369623043615	0.14383452166654434	0.021441584530503963	NA	45	1.1324826342556622	44	49.631671204428	0.000000000000000055511	1.63827e-16
PA5212	1.1324080591784456	0.00423991484943869	0.06511462853644095	0.016812524794407868	NA	15	1.1324080591784456	14	63.2948737479686	0	0
PA0687	1.1323545294406512	0.005155110008338333	0.07179909475988074	0.029311857692574217	NA	6	1.1323545294406512	5	36.3034473496792	0.00000014928	1.66e-07
PA4097	1.1321156623391384	0.0733625081652709	0.27085514240137826	0.09028504746712608	NA	9	1.1321156623391384	8	11.7849995057966	0.0000012301	1.3312e-06
PA0070	1.1320787775867693	0.01755691827554888	0.13250252177052663	0.02460510058949012	NA	29	1.1320787775867693	28	43.2427375315992	0	0
PA0475	1.1318867513314532	0.0033470820245910873	0.057853971554173246	0.014937831222751373	NA	15	1.1318867513314532	14	71.2219631116356	0.000000000000000055511	1.63827e-16
PA0813	1.131879859556379	0.005735240656282374	0.07573137167833667	0.01545860151108218	NA	24	1.131879859556379	23	68.8224238545482	0.0000000000016245	2.15423e-12
PA4724	1.1317537278482899	0.00532472345984398	0.07297070275010362	0.014895082325838256	NA	24	1.1317537278482899	23	71.4221729287881	0.0000000000016245	2.15423e-12
PA1108	1.1315868016761623	0.013055203698659094	0.11425937028821354	0.016666442075645053	NA	47	1.1315868016761623	46	63.8265013811921	0.000000000000000055511	1.63827e-16
PA4354	1.1314459336684934	0.005947831611118238	0.07712218624441503	0.02438817666640587	NA	10	1.1314459336684934	9	43.615170104162	0.0000000000059969	7.52112e-12
PA0872	1.1314447361812665	0.014768276369424176	0.12152479734368692	0.016239434130614728	phhA	56	1.1314447361812665	55	65.5006758480346	0.0000000000016245	2.15423e-12
PA3586	1.1312881643542092	0.02105415740599262	0.14510050794532947	0.024884531816083365	NA	34	1.1312881643542092	33	42.7422271031908	0.0000000000016245	2.15423e-12
PA1546	1.131160621604046	0.014379029557911984	0.11991259132348021	0.016169010515580264	hemN	55	1.131160621604046	54	65.7777017725475	0	0
PA1879	1.1311199023259475	0.004313786057258587	0.06567941882552393	0.02937272904331018	NA	5	1.1311199023259475	4	36.2084574096444	0.0000017365	1.87188e-06
PA0171	1.1309255740913393	0.024808133934638092	0.15750598063133378	0.026250996771888965	NA	36	1.1309255740913393	35	40.5108367820759	0.0000000000016245	2.15423e-12
PA3375	1.130917945597518	0.026389855116184923	0.16244954637112693	0.048980381152406244	NA	11	1.130917945597518	10	21.7116778982322	0.00000000048012	5.69899e-10
PA2475	1.1308704653070276	0.018464927904156655	0.13588571633603236	0.051359973164429806	NA	7	1.1308704653070276	6	20.7053055010402	0.00000041299	4.53157e-07
PA4189	1.1308288077726099	0.005487548671795346	0.07407799046812316	0.016564342232330484	NA	20	1.1308288077726099	19	64.1984048195616	0.0000000000016245	2.15423e-12
PA4013	1.13074532116283	0.02082057947253567	0.14429337986385818	0.03401027579402018	NA	18	1.13074532116283	17	31.2659944162642	0.0000000000016245	2.15423e-12
PA3959	1.1306581470153483	0.008609968077525107	0.09278991366266652	0.01467137355322015	NA	40	1.1306581470153483	39	72.4761112972855	0.0000000000016245	2.15423e-12
PA0525	1.130533349423649	0.009380585482456731	0.09685342266774433	0.015125963369808823	NA	41	1.130533349423649	40	70.2940627416523	0	0
PA0095	1.1304931001189251	0.04626672854630861	0.21509702123997118	0.03994251410003296	NA	29	1.1304931001189251	28	26.619418299503	0.000000000000000055511	1.63827e-16
PA2837	1.1302999489657213	0.018225922458145395	0.13500341646841904	0.02506950507616045	NA	29	1.1302999489657213	28	42.4083224941308	0.000000000000000055511	1.63827e-16
PA3510	1.1302566120075017	0.07756375845936572	0.27850270817240846	0.07724275343624636	NA	13	1.1302566120075017	12	13.7635600397716	0.0000000051754	5.96764e-09
PA0683	1.1302170988401412	0.014650903082823293	0.12104091491236876	0.036495209004150986	NA	11	1.1302170988401412	10	29.1303083358993	0.000000000026503	3.2613e-11
PA2254	1.1301774375685976	0.013003760915083202	0.11403403402091501	0.02765731571667708	pvcA	17	1.1301774375685976	16	38.4382218614294	0.000000000000000055511	1.63827e-16
PA4339	1.130002624322989	0.009665537553421309	0.09831346577870861	0.02145375708401823	NA	21	1.130002624322989	20	49.5491680775267	0	0
PA4722	1.1299244225696088	0.0048912537410864335	0.06993749881920595	0.0125611455984207	NA	31	1.1299244225696088	30	84.624369944388	0	0
PA3076	1.1298993107562814	0.020060799611951067	0.14163615220681147	0.030907542315714298	NA	21	1.1298993107562814	20	34.3918390250514	0.000000000000000055511	1.63827e-16
PA1595	1.1298156553985021	0.008776765712566139	0.09368439417835896	0.015197615561387927	NA	38	1.1298156553985021	37	69.9404367110448	0.0000000000016245	2.15423e-12
PA2958.1	1.1298092672354572	0.008753614981804832	0.09356075556452519	0.020920820946852003	rgsA	20	1.1298092672354572	19	50.8070341523318	0.0000000000016245	2.15423e-12
PA2356	1.1296087571338103	0.030125247755788728	0.17356626329960764	0.05233219742080285	msuD	11	1.1296087571338103	10	20.3093046453066	0.00000000092349	1.08785e-09
PA3699	1.1294416440647952	0.019537585764074654	0.13977691427440603	0.030501823336658053	NA	21	1.1294416440647952	20	34.8422423326267	0	0
PA3773	1.1293433494977168	0.003712131419689215	0.06092726335302789	0.01329541886675044	NA	21	1.1293433494977168	20	79.9302139048963	0	0
PA3963a	1.1292725333413787	0.012346664653712307	0.11111554640873754	0.01851925773478959	NA	36	1.1292725333413787	35	57.3820165943037	0.0000000000016244	2.15423e-12
PA5133	1.1291598349807788	0.009527937667698756	0.09761115544700183	0.012928913380005971	NA	57	1.1291598349807788	56	82.189376336234	0	0
PA0746	1.129066854329643	0.013515167806060893	0.11625475390736024	0.01965063997944443	NA	35	1.129066854329643	34	54.0733318065831	0	0
PA2689	1.1289757758436252	0.020124607575816855	0.1418612264708608	0.05791460318983584	NA	6	1.1289757758436252	5	18.346542305703	0.0000044236	4.73147e-06
PA2552	1.1288227983190353	0.007804070499363354	0.08834065032228003	0.02026673512428855	NA	19	1.1288227983190353	18	52.4238719941445	0	0
PA0101	1.1287751780000361	0.016438537164479794	0.12821285881096245	0.023408358310996375	NA	30	1.1287751780000361	29	45.3871349350147	0.0000000000016244	2.15423e-12
PA0078	1.128651023998226	0.018359864203260957	0.1354985763883184	0.0375805434554197	NA	13	1.128651023998226	12	28.2694125516633	0.0000000000011899	2.15423e-12
PA1129	1.1285367160503925	0.033586840315705246	0.18326712830102743	0.03821383787361148	NA	23	1.1285367160503925	22	27.7995131227358	0.000000000000000055511	1.63827e-16
PA5146	1.1284588240409699	0.03729800386442417	0.19312691129002235	0.03174986863749125	NA	37	1.1284588240409699	36	33.4580730984989	0	0
PA2106	1.1283907741263168	0.02710226997649984	0.16462767074978568	0.03509873733580988	NA	22	1.1283907741263168	21	30.2648321863443	0.0000000000016245	2.15423e-12
PA4026	1.1283327209877894	0.005821607479514925	0.0762994592347477	0.013085249305897759	NA	34	1.1283327209877894	33	81.1776715043034	0.0000000000016245	2.15423e-12
PA3920	1.1281899220472253	0.008674779800766379	0.09313849795206265	0.013305499707437522	NA	49	1.1281899220472253	48	79.8288583184575	0	0
PA2409	1.1280709059473288	0.049468681323487515	0.22241555998510426	0.07413851999503475	NA	9	1.1280709059473288	8	14.3259782396599	0.00000027504	3.03535e-07
PA5252	1.1280531669679705	0.007249259618158086	0.08514258404675117	0.01072695730329138	NA	63	1.1280531669679705	62	99.0120910582478	0	0
PA1323	1.1279836477931748	0.0028201315878903276	0.05310491114661927	0.020071769755733788	NA	7	1.1279836477931748	6	52.913408156753	0.0000000015291	1.78936e-09
PA5151	1.1276900773314364	0.007275582268608573	0.08529702379689794	0.018613336576368305	NA	21	1.1276900773314364	20	57.0519704981768	0	0
PA1348	1.127596361308744	0.0351132975158356	0.18738542503576844	0.03995070685222637	NA	22	1.127596361308744	21	26.5798401716961	0.0000000000016246	2.15423e-12
PA3545	1.1275888675417105	0.010610309652130894	0.10300635733842302	0.0194663717840086	algG	28	1.1275888675417105	27	54.5494500017009	0.0000000000016245	2.15423e-12
PA5498	1.1275686860428606	0.024062389230718646	0.1551205635327523	0.02585342725545872	NA	36	1.1275686860428606	35	41.0727119885973	0.0000000000016245	2.15423e-12
PA0041a	1.127567272151081	0.029292289026273587	0.17114990220936027	0.02610011539949254	NA	43	1.127567272151081	42	40.6844831746103	0	0
PA0176	1.1273096324616356	0.020231557779872324	0.1422376805908769	0.0410604815890254	aer2	12	1.1273096324616356	11	25.8581571290352	0.000000000018353	2.26628e-11
PA3426	1.127209121190848	0.01383746015736339	0.11763273420848208	0.04158945202416622	NA	8	1.127209121190848	7	25.528132713696	0.000000018081	2.05858e-08
PA1052a	1.127177390572185	0.008102648625513935	0.09001471338350156	0.018374176427704562	NA	24	1.127177390572185	23	57.7814255535476	0.0000000000016245	2.15423e-12
PA3361	1.127087497741611	0.007644848450564677	0.08743482401517531	0.025240259590854512	lecB	12	1.127087497741611	11	42.0615234863896	0.0000000000017080	2.21873e-12
PA3322	1.1268320561326937	0.01761214727083468	0.13271076546699095	0.03831029808336426	NA	12	1.1268320561326937	11	27.7085669678474	0.0000000000095294	1.18556e-11
PA3357	1.1267193446078676	0.007755933326237195	0.08806777688937761	0.011984506453347105	dsdA	54	1.1267193446078676	53	88.5702196659967	0.0000000000016244	2.15423e-12
PA5144	1.1266985031665595	0.04014653161238097	0.20036599415165482	0.06678866471721827	NA	9	1.1266985031665595	8	15.8928248731978	0.00000012297	1.36928e-07
PA0367	1.1263082841912124	0.0054812690158236674	0.07403559289844086	0.012514299267893127	NA	35	1.1263082841912124	34	84.8051257961307	0	0
PA0206	1.1262918786757528	0.009881339967428038	0.09940492929139902	0.021691933949027097	NA	21	1.1262918786757528	20	48.9245909096215	0	0
PA2553	1.126203711805386	0.010777925497153753	0.10381678812770964	0.04238302627458654	NA	6	1.126203711805386	5	25.0389731112709	0.00000094798	1.02948e-06
PA0491	1.1261798092469597	0.018712389814223858	0.13679323745793817	0.02381264612726904	NA	33	1.1261798092469597	32	44.5652359582915	0	0
PA5154	1.1261264339460686	0.00913236229235759	0.09556339410233182	0.021368624537341643	NA	20	1.1261264339460686	19	49.6611769805643	0.0000000000016245	2.15423e-12
PA3406	1.125980473287426	0.1512581382751175	0.38891919247462897	0.173929950425519	hasD	5	1.125980473287426	4	6.10085996151011	0.0018261	0.00188889
PA4221	1.1259772480865404	0.0127681771060662	0.11299635881773447	0.013135559899210975	fptA	74	1.1259772480865404	73	80.7823007992949	0.0000000000016245	2.15423e-12
PA4791	1.1258813175716342	0.013457555366684667	0.11600670397302333	0.0205072817606063	NA	32	1.1258813175716342	31	51.7414038544542	0.0000000000016245	2.15423e-12
PA0275	1.125746544544367	0.011689369122051195	0.10811738584543744	0.028895586813376384	NA	14	1.125746544544367	13	36.7188264679007	0.0000000000016325	2.15423e-12
PA1412	1.125483460799947	0.0055991824934504345	0.07482768534072422	0.019998540113594067	NA	14	1.125483460799947	13	53.0482748680967	0.0000000000016246	2.15423e-12
PA0510	1.1254832536371548	0.012460818775249106	0.11162803758576564	0.021482825849750486	NA	27	1.1254832536371548	26	49.3830729108858	0.000000000000000055511	1.63827e-16
PA3943	1.1253246239771668	0.011260020660998498	0.10611324451263611	0.01744490993756314	NA	37	1.1253246239771668	36	60.80932453932	0	0
PA3563	1.125061621945435	0.013011395087651872	0.11406750232933073	0.023283931411715995	fruR	24	1.125061621945435	23	45.5545586993091	0.0000000000016245	2.15423e-12
PA1969	1.1249354869351476	0.01479494124480519	0.12163445747322257	0.04597350361862983	NA	7	1.1249354869351476	6	23.0704574615801	0.00000021735	2.40617e-07
PA3556	1.124800304988406	0.01114551829564544	0.10557233679163042	0.01609963042739588	arnT	43	1.124800304988406	42	65.875178641741	0	0
PA5306	1.1247652594691278	0.015566941035641619	0.12476754800685	0.037618831159216014	NA	11	1.1247652594691278	10	28.1919845880039	0.000000000036637	4.48498e-11
PA0136	1.1247444961149402	0.005654107650807191	0.0751938006141942	0.017723348772495304	NA	18	1.1247444961149402	17	59.8385628397522	0.0000000000016244	2.15423e-12
PA5058	1.1246270031366399	0.0090056283095828	0.09489798896490273	0.012251277694988115	phaC2	60	1.1246270031366399	59	86.5611204967772	0.0000000000016245	2.15423e-12
PA2354	1.1245573425676285	0.014352865329740068	0.11980344456542169	0.03612209765596786	NA	11	1.1245573425676285	10	29.357416909569	0.000000000024543	3.02386e-11
PA4507	1.1243194290075396	0.01364748595749573	0.11682245485135008	0.03694250391824534	NA	10	1.1243194290075396	9	28.7024209660589	0.00000000018582	2.23344e-10
PA1431	1.1242926682417134	0.005676336922257994	0.07534146880873768	0.012920955303256973	rsaL	34	1.1242926682417134	33	82.0625607841776	0.0000000000016244	2.15423e-12
PA2867	1.1241577524153077	0.011622551181535282	0.10780793654242382	0.02473283687895111	NA	19	1.1241577524153077	18	42.8686391015244	0	0
PA2923	1.1239381324487308	0.043777155180228434	0.2092299098604892	0.07397394404470099	hisJ	8	1.1239381324487308	7	14.331525757227	0.00000095808	1.04023e-06
PA3341	1.1239175091292168	0.012733644681497298	0.11284345209845939	0.035684232766723875	NA	10	1.1239175091292168	9	29.7091929875206	0.00000000013708	1.65322e-10
PA2557	1.123740525270125	0.011958032512710059	0.10935278923150547	0.015783715574861523	NA	48	1.123740525270125	47	67.1620239483233	0.0000000000016245	2.15423e-12
PA0216	1.1236381154005985	0.005688926427517267	0.07542497217445471	0.016459078299017937	NA	21	1.1236381154005985	20	64.4032405431429	0.000000000000000055511	1.63827e-16
PA5229	1.1231574746179505	0.04146763339109415	0.2036360316621156	0.0509090079155289	NA	16	1.1231574746179505	15	20.8173618864065	0.0000000000025067	3.1914e-12
PA2868	1.1230832875988148	0.012190524069472021	0.11041070631724091	0.03329008051749189	NA	11	1.1230832875988148	10	31.8339944882556	0.000000000011006	1.36584e-11
PA2240	1.1228890736581973	0.010343622750811406	0.10170360244756037	0.026259757235246744	pslJ	15	1.1228890736581973	14	40.3531759578562	0.00000000000000033307	9.59025e-16
PA4128	1.1226691339952228	0.02397885617225338	0.15485107740100934	0.04138569125767071	NA	14	1.1226691339952228	13	25.6021051982634	0.0000000000024503	3.1228e-12
PA3087	1.1226649593903417	0.10608423317218585	0.32570574629899585	0.07283001893868553	NA	20	1.1226649593903417	19	14.5483808290986	0.0000000000063306	7.92762e-12
PA2932	1.1225697583236554	0.016998532308016578	0.13037841964073876	0.01901764707240529	morB	47	1.1225697583236554	46	55.7121457488352	0	0
PA1240	1.1225373980326343	0.0011854598064359049	0.03443050691517487	0.009939231217905744	NA	12	1.1225373980326343	11	106.597646323787	0.0000000000016245	2.15423e-12
PA1174	1.1225280563823419	0.023959160840911518	0.15478746990926467	0.018770737881118046	napA	68	1.1225280563823419	67	56.4439316277147	0.0000000000016245	2.15423e-12
PA5217	1.1224454792804177	0.01113048584663783	0.10550111775065622	0.012520679146542877	NA	71	1.1224454792804177	70	84.6164383249577	0	0
PA3954	1.122366817918901	0.006405556196144292	0.08003471869222939	0.020008679673057347	NA	16	1.122366817918901	15	52.947928996679	0.0000000000016245	2.15423e-12
PA1484	1.1223470600772874	0.009706644684573532	0.09852230551795635	0.016896436001307504	NA	34	1.1223470600772874	33	62.7001354408798	0.0000000000016245	2.15423e-12
PA4133	1.1223092664096936	0.0224688401915756	0.14989609798649062	0.01754401126856246	NA	73	1.1223092664096936	72	60.3847644779301	0.000000000000000055511	1.63827e-16
PA1096	1.122248556593088	0.010655737393428783	0.10322663122193218	0.02979896166176039	NA	12	1.122248556593088	11	35.5503103403067	0.0000000000021489	2.75139e-12
PA2947	1.1222434602035105	0.06031257439562148	0.24558618527030684	0.10026014029814431	NA	6	1.1222434602035105	5	10.5661125781109	0.000065599	6.91219e-05
PA4430	1.1222126920534004	0.01268792043549007	0.11264066954475221	0.011378425896069615	NA	98	1.1222126920534004	97	93.1012265682918	0.0000000000016245	2.15423e-12
PA2779	1.1219717831438312	0.006163048360199033	0.07850508493211783	0.03204956671625748	NA	6	1.1219717831438312	5	33.0497976499528	0.00000023833	2.63607e-07
PA3558	1.121893262146727	0.01145890727958529	0.1070462856879457	0.03784657725538944	arnF	8	1.121893262146727	7	27.9865368504379	0.0000000095533	1.09369e-08
PA0088	1.121710223623774	0.022605593796944656	0.15035156732453658	0.019250545573254417	NA	61	1.121710223623774	60	55.0170496151075	0	0
PA2275	1.1216658011763196	0.017680045002554816	0.13296633033424218	0.029732175334605784	NA	20	1.1216658011763196	19	35.6209136118339	0.0000000000016245	2.15423e-12
PA0885	1.1216320562772237	0.004601487524802861	0.06783426512318727	0.012596506802042056	NA	29	1.1216320562772237	28	84.0765884134705	0	0
PA3288	1.1216143577806152	0.028660664018585646	0.16929460717514203	0.06911423396400297	NA	6	1.1216143577806152	5	15.3233697517854	0.000010737	1.14007e-05
PA3131	1.1215174755650499	0.014379373279602259	0.11991402453258859	0.042396009953181706	NA	8	1.1215174755650499	7	24.9791719251777	0.000000021021	2.38729e-08
PA0899	1.1214396350615647	0.021278559627427692	0.1458717231934541	0.02431195386557568	aruB	36	1.1214396350615647	35	43.5580157599445	0.0000000000016244	2.15423e-12
PA5135	1.1211326823560126	0.08442607403523758	0.2905616527266418	0.10982198194951526	NA	7	1.1211326823560126	6	9.64138064629648	0.000035651	3.76455e-05
PA1232	1.121130045023355	0.08453706260000643	0.2907525796962194	0.07268814492405486	NA	16	1.121130045023355	15	14.5668084805102	0.00000000014832	1.78791e-10
PA1725	1.1210283763490194	0.01153233348778361	0.10738870279402582	0.031000448233027764	pscL	12	1.1210283763490194	11	34.1539021353946	0.0000000000024362	3.10642e-12
PA2202	1.1209478429224213	0.02848281865765376	0.16876853574542194	0.056256178581807315	NA	9	1.1209478429224213	8	18.820123764179	0.000000032831	3.71322e-08
PA4989	1.120934227971856	0.01190163666577674	0.10909462253372867	0.031492904843494436	NA	12	1.120934227971856	11	33.6184235437133	0.0000000000025890	3.29364e-12
PA2858	1.120642315900991	0.03666775344685693	0.1914882592924614	0.0260582515000161	NA	54	1.120642315900991	53	40.6245195180233	0.0000000000016245	2.15423e-12
PA5421	1.1206356208888388	0.015701371832199232	0.1253051149482703	0.022505463015783832	fdhA	31	1.1206356208888388	30	47.0375030156681	0	0
PA1019	1.1205723171349415	0.009167229677206078	0.09574565095713788	0.015138716654001816	mucK	40	1.1205723171349415	39	69.9247438548561	0.0000000000016245	2.15423e-12
PA3381	1.1205388785405408	0.008672804294323067	0.09312789213937502	0.028079115976635906	NA	11	1.1205388785405408	10	37.6990176923409	0.0000000000020550	2.63524e-12
PA5512	1.1205007567409995	0.010472440637302812	0.10233494338349346	0.01355459437698564	mifS	57	1.1205007567409995	56	78.0943386330033	0	0
PA2419	1.1204979219373294	0.008305657215877602	0.09113537850844534	0.034445935310440996	NA	7	1.1204979219373294	6	30.7303527905099	0.000000039414	4.44965e-08
PA5227.1	1.120459305007322	0.004383832729728966	0.06621051827110981	0.019113330273504942	ssrS	12	1.120459305007322	11	55.3811129852559	0.0000000000016286	2.15423e-12
PA4147	1.120455889396662	0.05743430902452556	0.23965456186879805	0.06187854179736599	acoR	15	1.120455889396662	14	17.1063483278746	0.000000000044216	5.40345e-11
PA4682	1.1203729617205473	0.02383075277422849	0.15437212434318734	0.03368675928541862	NA	21	1.1203729617205473	20	31.4211500322998	0	0
PA4188	1.120185881500769	0.0071437049020914856	0.08452044073531258	0.015431250653669742	NA	30	1.120185881500769	29	68.5873339297346	0.0000000000016245	2.15423e-12
PA0081	1.1201706069278068	0.013103961927450811	0.11447253787459598	0.02055987473873824	fha1	31	1.1201706069278068	30	51.4779948322979	0	0
PA4074	1.1201468682606377	0.005145770477729421	0.07173402594117677	0.01645691420478498	NA	19	1.1201468682606377	18	64.3115652006252	0.000000000000000055511	1.63827e-16
PA3408	1.120081481165732	0.012440336149308428	0.1115362548649919	0.012628993985812876	hasR	78	1.120081481165732	77	83.802321954302	0.0000000000016245	2.15423e-12
PA4707	1.1200573275536996	0.005169434963906976	0.07189878277069074	0.016946705618737977	NA	18	1.1200573275536996	17	62.4503447816044	0.0000000000016246	2.15423e-12
PA0334	1.1200107090211713	0.007101568444658533	0.08427080422458619	0.01592568505440474	NA	28	1.1200107090211713	27	66.4527510330216	0.0000000000016245	2.15423e-12
PA0060	1.1197611898429505	0.006002666312886548	0.07747687598817177	0.022365647603871112	NA	12	1.1197611898429505	11	47.3130807548691	0.0000000000016475	2.15726e-12
PA3779	1.1197493403493577	0.009261591701018203	0.09623716382467952	0.022683317047530533	NA	18	1.1197493403493577	17	46.6502359433732	0.0000000000016245	2.15423e-12
PA1167	1.1196285734971085	0.01631514873219385	0.1277307665842253	0.04039201496854774	NA	10	1.1196285734971085	9	26.1963912464004	0.00000000041707	4.96245e-10
PA5468	1.1195473517385965	0.008492126208354473	0.09215273304875159	0.012658151380989512	NA	53	1.1195473517385965	52	83.5893500374043	0	0
PA5418	1.1194618947845139	0.006074840323946254	0.07794126201150617	0.007534866198879163	soxA	107	1.1194618947845139	106	140.420046638887	0.000000000000000055511	1.63827e-16
PA4304	1.1193996151232	0.00983760095416245	0.09918468104582709	0.012912745611336592	rcpA	59	1.1193996151232	58	81.935853385117	0	0
PA0189	1.1193425214867108	0.005301397167011402	0.07281069404291791	0.015182079205447974	NA	23	1.1193425214867108	22	69.6867560172869	0	0
PA2508	1.119291560975394	0.014432965795445677	0.12013727895805563	0.04904583875560644	catC	6	1.119291560975394	5	21.5709587672535	0.0000019860	2.13804e-06
PA2611	1.1192620038699674	0.003510030219431206	0.05924550801057584	0.012631184748706826	cysG	22	1.1192620038699674	21	83.7571310704116	0.0000000000016245	2.15423e-12
PA2494	1.1192481254402327	0.009428554325171826	0.09710074317517774	0.008265764176939803	mexF	138	1.1192481254402327	137	127.991219541459	0.0000000000016245	2.15423e-12
PA4172	1.118989546137904	0.034774687007141175	0.18647972277741398	0.03524135507323603	NA	28	1.118989546137904	27	30.0165251854482	0.0000000000016245	2.15423e-12
PA3589	1.1188345394811658	0.009141690326732427	0.09561218712451058	0.017754737421933557	NA	29	1.1188345394811658	28	59.5756348084024	0.000000000000000055511	1.63827e-16
PA3905	1.1187369758492651	0.008623260618947894	0.09286151312006441	0.024818283322335304	NA	14	1.1187369758492651	13	42.6179208102606	0.0000000000016256	2.15423e-12
PA0865	1.118256676637039	0.008045282074404277	0.08969549639978741	0.011484331503061085	hpd	61	1.118256676637039	60	92.079940440249	0	0
PA1496	1.1181670055096686	0.017877623989072344	0.1337072323738411	0.025731968867879002	NA	27	1.1181670055096686	26	41.0941800350152	0	0
PA0437	1.1181423736881146	0.014923705658086688	0.12216261972504801	0.03526531069158318	codA	12	1.1181423736881146	11	29.9847780590746	0.0000000000049763	6.26963e-12
PA3420	1.1181164700008477	0.025239084933903002	0.1588681369372191	0.031156605012731188	NA	26	1.1181164700008477	25	33.9385586223101	0.0000000000016245	2.15423e-12
PA5220	1.1180369689887786	0.013475472432233628	0.11608390255428884	0.01498636737851751	NA	60	1.1180369689887786	59	70.5556353985619	0.0000000000016245	2.15423e-12
PA0403	1.117961812537926	0.006140398559716632	0.07836069524778753	0.02961755888396667	pyrR	7	1.117961812537926	6	35.69967184023	0.000000016104	1.83728e-08
PA0098	1.1179003108414896	0.0066420203359865366	0.08149859100614278	0.014637579052414874	NA	31	1.1179003108414896	30	72.2324398990301	0	0
PA4618	1.1178946909542045	0.015401625161803684	0.12410328425067438	0.023453316215260235	NA	28	1.1178946909542045	27	45.0812747256638	0.0000000000016245	2.15423e-12
PA1416	1.1178449772914383	0.013729721781074235	0.11717389547622899	0.021392928567694383	NA	30	1.1178449772914383	29	49.422026456861	0.0000000000016244	2.15423e-12
PA3178	1.1178053207398884	0.005242781759230886	0.07240705600444536	0.01810176400111134	NA	16	1.1178053207398884	15	58.4066352550137	0.0000000000016245	2.15423e-12
PA2863	1.117649678165641	0.003990792726205373	0.0631727213772319	0.010996959257690933	lipH	33	1.117649678165641	32	96.1347126776481	0	0
PA4333	1.1176359585284423	0.00946626496984874	0.09729473248767756	0.01668590896345559	NA	34	1.1176359585284423	33	63.357832775559	0.0000000000016244	2.15423e-12
PA2325	1.1175353630571727	0.034549052742218055	0.18587375485048463	0.034515889765199176	NA	29	1.1175353630571727	28	30.6275010960005	0	0
PA3775	1.1174469051661784	0.007007385495906367	0.08371012779769463	0.016742025559538926	NA	25	1.1174469051661784	24	63.1401265361257	0	0
PA2124	1.1174410794029301	0.00748265267376715	0.08650232756271446	0.015291595602003848	NA	32	1.1174410794029301	31	69.1288786502631	0.0000000000016245	2.15423e-12
PA3857	1.1172993883357858	0.00598031490083413	0.07733249576235161	0.01152804782628884	pcs	45	1.1172993883357858	44	91.691485948106	0	0
PA0812	1.117285049467983	0.00935837859338059	0.09673871300250272	0.015490591514570938	NA	39	1.117285049467983	38	68.2360677832509	0	0
PA4121	1.1172697707685082	0.008786147802343065	0.09373445365682281	0.029641436878705903	NA	10	1.1172697707685082	9	35.6598713355074	0.000000000028152	3.45822e-11
PA2117	1.1172645504148448	0.02362813246973837	0.15371445107646312	0.024006164081253337	NA	41	1.1172645504148448	40	44.0306644708729	0	0
PA5189	1.1172408720804992	0.01600078833283766	0.12649422252750384	0.023094579690797333	NA	30	1.1172408720804992	29	45.7681486019153	0.0000000000016245	2.15423e-12
PA1970	1.1169582800952915	0.006612071911670871	0.08131464758375868	0.024517288726846078	NA	11	1.1169582800952915	10	43.1068248037511	0.00000000000054190	1.38731e-12
PA3962	1.1169180644156445	0.00732649712837701	0.08559495971362455	0.021398739928406137	NA	16	1.1169180644156445	15	49.3881157114819	0.0000000000016245	2.15423e-12
PA5185	1.1168375611322285	0.004306070474945742	0.06562065585580307	0.00957175640849298	NA	47	1.1168375611322285	46	110.408718234355	0	0
PA4493	1.1167317574648057	0.010707400878695764	0.10347657164158351	0.02373915362156364	roxR	19	1.1167317574648057	18	44.5152895388417	0	0
PA4131	1.1167309344989351	0.008945590963633532	0.09458113429026706	0.010994833530955624	NA	74	1.1167309344989351	73	96.1137705734469	0.0000000000016245	2.15423e-12
PA2880	1.1166875307070598	0.005159671329773272	0.07183085221388698	0.020735780930903936	NA	12	1.1166875307070598	11	50.9618795864175	0.0000000000016347	2.15423e-12
PA2390	1.1165114730388592	0.021455065633360883	0.1464754779250127	0.024758874676343478	pvdT	35	1.1165114730388592	34	42.677669270228	0	0
PA1619	1.1164783172214316	0.006753088708810671	0.08217717875913404	0.021218056318162398	NA	15	1.1164783172214316	14	49.7988769506101	0.000000000000000055511	1.63827e-16
PA3712	1.1164137060801294	0.05564239959938279	0.2358864124941977	0.06809454187585008	NA	12	1.1164137060801294	11	15.5167326509473	0.0000000039890	4.61463e-09
PA1616	1.1162884188870839	0.004807553610840686	0.06933652436371963	0.021926134202911115	NA	10	1.1162884188870839	9	48.1865842014536	0.0000000000034135	4.32371e-12
PA4168	1.1161411280986058	0.01269016853832914	0.11265064819311578	0.010075780282768829	fpvB	125	1.1161411280986058	124	104.853001562515	0	0
PA0693	1.1161364886835405	0.009043091508817559	0.0950951707965108	0.017079596872195065	exbB2	31	1.1161364886835405	30	61.8558867596534	0	0
PA1263	1.1160597302345947	0.03117161879560637	0.1765548605833506	0.05096699814226716	NA	12	1.1160597302345947	11	20.7278694103922	0.00000000018366	2.20801e-10
PA2351	1.1159786743852875	0.006215883660579703	0.07884087556959082	0.02979904998624645	NA	7	1.1159786743852875	6	35.4507582856787	0.000000016792	1.9149e-08
PA3169	1.115722113114319	0.0030414185810461285	0.05514905784368513	0.013787264460921283	NA	16	1.115722113114319	15	76.6125493724455	0.0000000000016245	2.15423e-12
PA5061	1.115081740809854	0.01301962993486282	0.1141035929971656	0.024899445332187832	NA	21	1.115081740809854	20	42.4095514857909	0	0
PA3111	1.1150611721974886	0.07405254884196226	0.27212597972623315	0.07547416717606213	folC	13	1.1150611721974886	12	13.991072827761	0.0000000042969	4.96388e-09
PA3788	1.1149991522889067	0.03622784699477939	0.19033614211383867	0.03806722842276773	NA	25	1.1149991522889067	24	27.7386940537726	0	0
PA5355	1.1147630386416674	0.008717978871894296	0.09337011766027874	0.01601284307332738	glcD	34	1.1147630386416674	33	65.9360357710963	0.0000000000016245	2.15423e-12
PA0465	1.1147147842009333	0.012200718745894987	0.11045686373374444	0.013807107966718055	creD	64	1.1147147842009333	63	76.4678993174597	0.0000000000016245	2.15423e-12
PA0102	1.1146849323387658	0.015014353189871174	0.12253306978065624	0.024506613956131247	NA	25	1.1146849323387658	24	43.0816924192353	0	0
PA3899	1.1146021154354326	0.009590197256285972	0.09792955251754178	0.024482388129385444	NA	16	1.1146021154354326	15	43.1227206228836	0.0000000000016244	2.15423e-12
PA4871	1.11455274716876	0.008000529158524896	0.08944567713715904	0.020520245661970665	NA	19	1.11455274716876	18	51.4479124613153	0	0
PA4713	1.1144845720631706	0.01910170238730117	0.1382089084947174	0.025664750002007766	NA	29	1.1144845720631706	28	41.1339098803154	0	0
PA1327	1.114268755378875	0.011516513223670007	0.10731501863052537	0.01764248038551392	NA	37	1.114268755378875	36	59.8322497675068	0	0
PA4399	1.1141649164277698	0.02044707847545092	0.14299328122485658	0.038216561925287724	NA	14	1.1141649164277698	13	27.6199650968729	0.0000000000019377	2.4919e-12
PA2875	1.1140687127166153	0.05972241628949002	0.24438170203493145	0.07728027968989891	NA	10	1.1140687127166153	9	13.6580061421179	0.00000012695	1.41328e-07
PA1347	1.1139614753060105	0.012501304186394207	0.11180923122172966	0.020762453003035277	NA	29	1.1139614753060105	28	50.8342503502619	0.000000000000000055511	1.63827e-16
PA3772	1.1139457305385143	0.031095884770627875	0.1763402528370306	0.04553085750025498	NA	15	1.1139457305385143	14	23.1806808156787	0.00000000000072092	1.84182e-12
PA0064	1.1139449188815997	0.016804537519370614	0.1296323166473955	0.024947750970682865	NA	27	1.1139449188815997	26	42.3058532091836	0	0
PA3972	1.1139106174619404	0.037774349822306916	0.19435624461875908	0.03285220141452012	NA	35	1.1139106174619404	34	32.1262988479765	0.000000000000000055511	1.63827e-16
PA5288	1.113895230109307	0.0051202660354107464	0.07155603423479215	0.019124154575918505	glnK	14	1.113895230109307	13	55.1873990851336	0.0000000000016245	2.15423e-12
PA2246	1.1138550529431006	0.004981807117411968	0.07058191777935739	0.01711862954487951	bkdR	17	1.1138550529431006	16	61.6517411009407	0.000000000000000055511	1.63827e-16
PA2088	1.1138490985655396	0.010838041608789414	0.10410591534004883	0.032921181037121695	NA	10	1.1138490985655396	9	32.0580994521975	0.000000000070317	8.54476e-11
PA4347	1.113688582146356	0.0069823432456495756	0.08356041673932446	0.009522593260820996	NA	77	1.113688582146356	76	110.822169774805	0.000000000000000055511	1.63827e-16
PA4050	1.1136144791627778	0.007012888614651846	0.0837429914360112	0.023226126891021548	pgpA	13	1.1136144791627778	12	45.4350112690583	0.0000000000000042188	1.16539e-14
PA4340	1.1135479292519908	0.013289923380205472	0.11528192998126581	0.0332790266536917	NA	12	1.1135479292519908	11	31.7090946092541	0.0000000000034484	4.3668e-12
PA2108	1.1134562456890054	0.01860760420982074	0.136409692506877	0.026252057562973174	NA	27	1.1134562456890054	26	40.1951107839309	0	0
PA0085	1.1134401926185638	0.009382470762383972	0.09686315482361688	0.0216592598700694	hcp1	20	1.1134401926185638	19	48.7180430788306	0.0000000000016245	2.15423e-12
PA4122	1.1133869846215418	0.010069555985986562	0.10034717726965	0.020923832870662483	NA	23	1.1133869846215418	22	50.4291708535741	0	0
PA0163	1.113306144580603	0.008056624767086355	0.08975870301584328	0.017274070449436265	NA	27	1.113306144580603	26	61.0819110963146	0.000000000000000055511	1.63827e-16
PA1238	1.113189133101178	0.015413922932146143	0.12415282087873052	0.03443379705167377	NA	13	1.113189133101178	12	30.6407621485578	0.00000000000045813	1.17588e-12
PA0190	1.1131616113324438	0.009407508066584403	0.09699230931668966	0.023524090363840667	NA	17	1.1131616113324438	16	44.8503949101696	0.000000000000000055511	1.63827e-16
PA4947	1.1130681475573512	0.009498453896469252	0.09746001178159816	0.025164066836753887	amiB	15	1.1130681475573512	14	41.9256734503742	0.00000000000000016653	4.84842e-16
PA1486	1.1130511371828877	0.03507337672933707	0.18727887422060469	0.04681971855515117	NA	16	1.1130511371828877	15	22.5335055351731	0.0000000000019029	2.44969e-12
PA0406	1.1129549376143464	0.009965626870714532	0.09982798641019727	0.01578419056422797	tonB3	40	1.1129549376143464	39	66.8369271305062	0.0000000000016244	2.15423e-12
PA2352	1.1129465711839428	0.023697250897059496	0.15393911425319914	0.033592268737130504	NA	21	1.1129465711839428	20	31.4049294361622	0	0
PA1991	1.1127107214739265	0.016432141735147215	0.12818791571418583	0.023023229318029113	NA	31	1.1127107214739265	30	45.8168151715095	0	0
PA5487	1.1126559527382236	0.004868806777144471	0.06977683553404003	0.011794437886617175	NA	35	1.1126559527382236	34	89.4341122251073	0.000000000000000055511	1.63827e-16
PA3625	1.1126239596474599	0.02158966170107434	0.14693420875029184	0.02776795538866592	surE	28	1.1126239596474599	27	37.9865892750851	0.0000000000016245	2.15423e-12
PA2832	1.112497512980646	0.010422908450573098	0.10209264640792254	0.020022015239550977	tpm	26	1.112497512980646	25	52.6795112233269	0.0000000000016245	2.15423e-12
PA2501	1.1120654776561862	0.022340062976004882	0.14946592580252158	0.03625081173614874	NA	17	1.1120654776561862	16	29.0902493356276	0.0000000000000014433	4.04548e-15
PA5400	1.1120100395996173	0.013923922513958197	0.11799967166885761	0.0340635711011512	NA	12	1.1120100395996173	11	30.9573785811096	0.0000000000039928	5.04589e-12
PA5489	1.1118992467075375	0.16110672788787966	0.40138102581945706	0.06784577634772214	dsbA	35	1.1118992467075375	34	15.5421072529684	0	0
PA5210	1.1116588856074578	0.013712191964421628	0.11709906901603287	0.01452435194604704	NA	65	1.1116588856074578	64	72.592041114651	0	0
PA5383	1.1113531380487272	0.0036335419845186503	0.06027886847410666	0.01817476268325407	NA	11	1.1113531380487272	10	58.0039128415373	0.000000000000028200	7.53822e-14
PA0052	1.1112646168777995	0.0032800456569540087	0.05727168285421696	0.014787484926910342	NA	15	1.1112646168777995	14	71.2876713155494	0	0
PA5057	1.1110803500397426	0.0057896182109455465	0.07608954074605488	0.012343353433012086	phaD	38	1.1110803500397426	37	85.3964012090942	0.0000000000016244	2.15423e-12
PA3904	1.1107931113457494	0.010198306378560597	0.10098666436000645	0.028008661268313466	NA	13	1.1107931113457494	12	37.6291352152032	0.000000000000039857	1.05576e-13
PA2138	1.1107809100131802	0.009442612565972484	0.09717310618670416	0.019057214024708783	NA	26	1.1107809100131802	25	55.3037769451092	0.0000000000016245	2.15423e-12
PA3382	1.1106965048984005	0.009313546885232678	0.09650671937866646	0.022140159849697128	phnE	19	1.1106965048984005	18	47.601095800564	0.000000000000000055511	1.63827e-16
PA2479	1.1106703738069843	0.02891304659958991	0.1700383680220141	0.04124036186837721	NA	17	1.1106703738069843	16	25.5546611341013	0.000000000000010603	2.86674e-14
PA2119	1.110546746283571	0.012869553176933498	0.11344405306993179	0.021438910867303786	NA	28	1.110546746283571	27	49.1547739606365	0.0000000000016245	2.15423e-12
PA1923	1.110540129797535	0.018541801530302146	0.1361682838633951	0.018883143444669494	NA	52	1.110540129797535	51	55.8075344529089	0.0000000000016245	2.15423e-12
PA4024	1.110457505194415	0.004389523221010316	0.06625347704845623	0.011712070724537671	eutB	32	1.110457505194415	31	89.9740532702009	0.0000000000016244	2.15423e-12
PA1374	1.1104494690850437	0.020058879875675367	0.1416293750451345	0.04270286330156687	NA	11	1.1104494690850437	10	24.677002449279	0.00000000013637	1.64506e-10
PA3953	1.1102396892789526	0.006998690700591411	0.0836581777269348	0.03415330804034316	NA	6	1.1102396892789526	5	30.8514513264229	0.00000033575	3.69876e-07
PA2299	1.1101787301049373	0.019958186465947367	0.14127344572122308	0.03647664683597563	NA	15	1.1101787301049373	14	28.8856099674713	0.000000000000035139	9.3478e-14
PA3961	1.1101487119941436	0.02885343495541878	0.16986298877453787	0.026528141962561643	NA	41	1.1101487119941436	40	39.7176685045531	0	0
PA0229	1.1101286032915476	0.015257689090287239	0.1235220186456133	0.019779352799999605	pcaT	39	1.1101286032915476	38	53.2690031161605	0	0
PA1878	1.110111229018342	0.020633195351648426	0.14364259588175238	0.030624704341169064	NA	22	1.110111229018342	21	34.4041904594852	0.0000000000016245	2.15423e-12
PA2162	1.1098952830971822	0.021525516451304325	0.14671576756199153	0.02516154655497874	NA	34	1.1098952830971822	33	41.8700684939366	0.0000000000016244	2.15423e-12
PA2894	1.109855501717483	0.0042682901359611565	0.06533215239039011	0.029217426772257533	NA	5	1.109855501717483	4	36.0571382762411	0.0000017658	1.90305e-06
PA2247	1.1097954321215715	0.009603453067790162	0.09799720948981232	0.016332868248302053	bkdA1	36	1.1097954321215715	35	64.4998950078852	0.0000000000016244	2.15423e-12
PA1345	1.1095094538686283	0.02708218861554358	0.16456666921203572	0.019669479118509463	NA	70	1.1095094538686283	69	53.5516238290262	0.0000000000016245	2.15423e-12
PA5490	1.109373259522504	0.007984158054616058	0.08935411604742144	0.02233852901185536	cc4	16	1.109373259522504	15	47.1502798980644	0.0000000000016245	2.15423e-12
PA1972	1.1092622526239753	0.017138968236052123	0.1309158822910808	0.01815476639896538	NA	52	1.1092622526239753	51	58.0131506258297	0.0000000000016245	2.15423e-12
PA3260	1.10908084764387	0.0038439439577418466	0.061999548044657925	0.021920150426439383	NA	8	1.10908084764387	7	48.04387990289	0.00000000022303	2.67679e-10
PA5527	1.1089469442959083	0.01245087612073061	0.11158349394391004	0.02147425342187848	NA	27	1.1089469442959083	26	49.0385150016617	0.000000000000000055511	1.63827e-16
PA1693	1.1088858746634451	0.0077910622240059055	0.08826699396720104	0.024480859436908767	pscR	13	1.1088858746634451	12	43.0146868319871	0.0000000000000081601	2.2232e-14
PA4954	1.1087685980642406	0.00854865576514577	0.0924589409691987	0.020674447713476856	motA	20	1.1087685980642406	19	50.9315087983623	0.0000000000016244	2.15423e-12
PA3460	1.1081400333496911	0.010965163775611471	0.10471467793777275	0.015968838678349487	NA	43	1.1081400333496911	42	65.9210306582793	0	0
PA3183	1.1078372330350428	0.015468637444050916	0.12437297714556372	0.0321129646135336	zwf	15	1.1078372330350428	14	32.7761227813871	0.0000000000000061617	1.68801e-14
PA5131	1.10771328870947	0.09951266335796857	0.3154562780449433	0.07886406951123583	pgm	16	1.10771328870947	15	13.3454892343341	0.00000000050090	5.94138e-10
PA1487	1.1076142882891067	0.016768887506297313	0.12949473929970018	0.032373684824925045	NA	16	1.1076142882891067	15	32.5088899607194	0.0000000000016257	2.15423e-12
PA4792	1.107462101695874	0.006810752966871896	0.08252728619597215	0.013754547699328691	NA	36	1.107462101695874	35	76.5099860653431	0.0000000000016245	2.15423e-12
PA2393	1.1074590013177188	0.020512454484058674	0.14322169697381285	0.03285731071743449	NA	19	1.1074590013177188	18	32.0281470629302	0	0
PA0020	1.1072876795351978	0.00865324036588437	0.09302279487246322	0.014708195305580804	NA	40	1.1072876795351978	39	71.5436092462561	0.0000000000016245	2.15423e-12
PA5034	1.1072421028387316	0.011169868703077752	0.10568759957098918	0.02931246611030057	hemE	13	1.1072421028387316	12	35.8978912678222	0.000000000000069889	1.84047e-13
PA1617	1.1070464380945935	0.012717438206929053	0.11277161968744198	0.018795269947906996	NA	36	1.1070464380945935	35	55.9801878917658	0.0000000000016244	2.15423e-12
PA3304	1.1070396356648624	0.005382916763811981	0.07336836350779524	0.012228060584632541	NA	36	1.1070396356648624	35	86.0446759548865	0.0000000000016245	2.15423e-12
PA3305.1	1.1069384183320363	0.005568252989149164	0.07462072761069248	0.01994322833364241	phrS	14	1.1069384183320363	13	52.7553208566009	0.0000000000016246	2.15423e-12
PA0383	1.10680686700723	0.013258008392511763	0.11514342531170316	0.01169104353305871	NA	97	1.10680686700723	96	89.9875949526845	0	0
PA4978	1.1067229847356572	0.012461510959696007	0.11163113794858497	0.022326227589716995	NA	25	1.1067229847356572	24	47.119873650718	0	0
PA5250	1.1066865170010127	0.014708485271670393	0.12127854415217225	0.02425570883043445	NA	25	1.1066865170010127	24	43.3708904535104	0.000000000000000055511	1.63827e-16
PA4717	1.1066194137564003	0.012322652924796552	0.11100744535749191	0.020267093957773482	NA	30	1.1066194137564003	29	51.9048166864124	0.0000000000016244	2.15423e-12
PA2840	1.10653914047008	0.017384233394058337	0.13184928287274958	0.026369856574549915	NA	25	1.10653914047008	24	39.8910642087864	0	0
PA4789	1.1064684298430383	0.0054470004813485726	0.07380379720142163	0.02460126573380721	NA	9	1.1064684298430383	8	42.7574760754467	0.000000000049347	6.01716e-11
PA4962	1.106425489587816	0.02632074671361137	0.1622366996508847	0.04683370110793737	NA	12	1.106425489587816	11	22.4596304566601	0.000000000078364	9.50168e-11
PA0079	1.1062694124665127	0.009563614835839765	0.09779373617895865	0.0224354217534399	NA	19	1.1062694124665127	18	46.8809295527018	0	0
PA2474	1.1062271825440813	0.036346217909074476	0.19064684080538674	0.027517501214785443	NA	48	1.1062271825440813	47	38.221978918403	0.0000000000016245	2.15423e-12
PA0112	1.1060806424172773	0.012503023330003029	0.11181691880034536	0.029884328585401018	NA	14	1.1060806424172773	13	35.1924816596794	0.0000000000016383	2.15431e-12
PA0920	1.105933421280363	0.011235618665382415	0.10599820123654181	0.012669208265589907	NA	70	1.105933421280363	69	83.0070569163367	0.0000000000016245	2.15423e-12
PA3391	1.1059161742361503	0.014399028796817209	0.11999595325183766	0.015491410951888366	nosR	60	1.1059161742361503	59	67.8844228392847	0.0000000000016245	2.15423e-12
PA1675	1.1058986236240833	0.005155402041453577	0.07180112841351155	0.029312687928192395	NA	6	1.1058986236240833	5	35.8758347054998	0.00000015837	1.7599e-07
PA4169	1.105597369522325	0.0067793804975794045	0.08233699349368669	0.02058424837342167	NA	16	1.105597369522325	15	51.081481544569	0.0000000000016245	2.15423e-12
PA3412	1.1048505756792524	0.007314755928935169	0.08552634640235235	0.018234278320259607	NA	22	1.1048505756792524	21	57.6452057666149	0.0000000000016245	2.15423e-12
PA3546	1.1046162979623935	0.010000382783942639	0.1000019139013981	0.01428598770019973	algX	49	1.1046162979623935	48	73.569101405068	0	0
PA2411	1.1045175200922925	0.025582359735216373	0.15994486467285024	0.04822519120581952	NA	11	1.1045175200922925	10	21.7927655330714	0.00000000046288	5.49829e-10
PA0527	1.1043428982652876	0.0070529726758441005	0.08398197828012925	0.015332941309311902	dnr	30	1.1043428982652876	29	68.5372221141838	0.0000000000016245	2.15423e-12
PA3170	1.1042481670848379	0.009924825697186944	0.09962341942127334	0.015018795570571307	NA	44	1.1042481670848379	43	69.9678030668143	0.0000000000016245	2.15423e-12
PA2554	1.1042033525399126	0.01002438849175734	0.10012186819949646	0.03784250915072199	NA	7	1.1042033525399126	6	27.7680003463901	0.000000072139	8.08165e-08
PA0029	1.1041191647353026	0.01359589287497423	0.11660142741396536	0.018436304452746372	NA	40	1.1041191647353026	39	56.994651538623	0.0000000000016245	2.15423e-12
PA4032	1.1038244809547633	0.004985951718633605	0.07061127189502824	0.013848009741244414	NA	26	1.1038244809547633	25	75.8687013901877	0.0000000000016244	2.15423e-12
PA1911	1.103790811802673	0.03816142762466045	0.19534950121426073	0.06906647850500673	femR	8	1.103790811802673	7	15.2116412363608	0.00000063861	6.97483e-07
PA0172	1.1034770881046434	0.009665949009622163	0.09831555832940259	0.012486088393928766	NA	62	1.1034770881046434	61	84.1308457753606	0.0000000000016244	2.15423e-12
PA2244	1.1034759325307397	0.014102897752419097	0.11875562198236805	0.020672700306251575	pslN	33	1.1034759325307397	32	50.8140983720312	0	0
PA0268	1.103468524938829	0.023984215052733685	0.1548683797704802	0.02695912453210201	NA	33	1.103468524938829	32	38.9649559968499	0	0
PA4287	1.1034452807846495	0.008909663349985995	0.09439101307850231	0.016187925193131194	NA	34	1.1034452807846495	33	64.8909619194532	0.0000000000016245	2.15423e-12
PA1340	1.1033542731907453	0.050043803062247	0.2237047229323668	0.05425636479998127	NA	17	1.1033542731907453	16	19.3600644248592	0.00000000000078948	2.0149e-12
PA5382	1.1031147180773162	0.0061641751437088756	0.07851226110429425	0.016026248188140288	NA	24	1.1031147180773162	23	65.5357804129965	0.0000000000016245	2.15423e-12
PA2331	1.1028562721032757	0.005984391441623895	0.07735884850244279	0.024463015843562492	NA	10	1.1028562721032757	9	42.9288705200769	0.0000000000066646	8.34167e-12
PA3921	1.1028117842944665	0.011462475441897066	0.10706295083686544	0.01327952469138808	NA	65	1.1028117842944665	64	79.0802745295184	0.000000000000000055511	1.63827e-16
PA3089	1.1027769897235218	0.010167732667343424	0.10083517574409946	0.02149813170248588	NA	22	1.1027769897235218	21	48.8475885308394	0.0000000000016245	2.15423e-12
PA3849	1.1027717071345229	0.020333854468044955	0.14259682488767048	0.01958718028386287	NA	53	1.1027717071345229	52	53.6130959719782	0	0
PA5140	1.1027090305093885	0.0423683104686075	0.20583563945198485	0.06206178041319172	hisF1	11	1.1027090305093885	10	16.9202289497484	0.0000000054658	6.29957e-09
PA0425	1.1026553241928978	0.04539422245823281	0.2130591994217401	0.031413865139537686	mexA	46	1.1026553241928978	45	33.4270856716342	0.0000000000016244	2.15423e-12
PA4196	1.1026204536617772	0.005628554895652148	0.0750236955611502	0.020050926048532643	bfiR	14	1.1026204536617772	13	52.3695192320957	0.0000000000016246	2.15423e-12
PA0679	1.1026202016722242	0.012690023164893779	0.11265000295114856	0.042577698999918756	NA	7	1.1026202016722242	6	24.6621414965023	0.00000014618	1.6259e-07
PA4365	1.1025753244064105	0.004546522192291863	0.06742790366229595	0.012742676036918315	NA	28	1.1025753244064105	27	82.4030890458286	0.0000000000016245	2.15423e-12
PA1066	1.1024533179580287	0.007250557952024393	0.08515020817369968	0.01638716520354606	NA	27	1.1024533179580287	26	64.0731790507415	0	0
PA2000	1.1024493211946707	0.06878961557515786	0.2622777451007955	0.06556943627519887	dhcB	16	1.1024493211946707	15	16.0131903918071	0.000000000040069	4.9027e-11
PA0083	1.1024023634719307	0.011133801976275249	0.10551683266794568	0.030460085872437568	NA	12	1.1024023634719307	11	34.4698143591208	0.0000000000023587	3.00992e-12
PA0492	1.1022913610307519	0.007759726078323717	0.08808930740063585	0.018367890317337127	NA	23	1.1022913610307519	22	57.1595662468691	0	0
PA3023	1.1022684292470026	0.014874072953390292	0.12195930859672127	0.03148975807400484	NA	15	1.1022684292470026	14	33.34067286114	0.0000000000000048850	1.34568e-14
PA1128	1.1022545959786205	0.00891121854351595	0.0943992507571747	0.015733208459529118	NA	36	1.1022545959786205	35	66.7303898717949	0.0000000000016245	2.15423e-12
PA2113	1.1020808388406913	0.005842383925415933	0.07643548865164619	0.013955147109478918	opdO	30	1.1020808388406913	29	75.2267512651058	0.0000000000016245	2.15423e-12
PA0185	1.1019292621622738	0.006189310715162645	0.07867217243195108	0.02372055249081124	NA	11	1.1019292621622738	10	44.2539517282035	0.00000000000041728	1.07325e-12
PA0113	1.1018410501536238	0.010917892292340331	0.10448871849314802	0.020491923636417886	NA	26	1.1018410501536238	25	51.2243841077454	0.0000000000016245	2.15423e-12
PA4788	1.1018166359761918	0.009590162479298055	0.09792937495612875	0.03997949991203421	NA	6	1.1018166359761918	5	26.2553193618974	0.00000074897	8.164e-07
PA2825	1.101675767485719	0.01109552729233348	0.10533530885858493	0.030407684462338193	ospR	12	1.101675767485719	11	34.5178349979952	0.0000000000023477	2.99665e-12
PA2216	1.1015962651191837	0.01170131884964705	0.10817263447677998	0.027043158619194995	NA	16	1.1015962651191837	15	38.8109087628775	0.0000000000016246	2.15423e-12
PA5462	1.1013434882445545	0.004113492247992375	0.0641365125961209	0.016559976344573228	NA	15	1.1013434882445545	14	63.3726228696948	0.000000000000000055511	1.63827e-16
PA4123	1.1013353427857557	0.01105595103225766	0.10514728257191272	0.012845785087385993	hpcC	67	1.1013353427857557	66	81.6956883245018	0	0
PA1910	1.1011480882308164	0.007436017913705022	0.08623234841812567	0.01023389694456133	femA	71	1.1011480882308164	70	102.537287672872	0	0
PA1144	1.100894383826401	0.04157292272746268	0.20389439111329835	0.03496759959442399	NA	34	1.100894383826401	33	30.0059241830863	0.0000000000016245	2.15423e-12
PA4145	1.1008928038981693	0.011510279737985693	0.10728597176698217	0.021040510137484873	NA	26	1.1008928038981693	25	49.8673455416868	0.0000000000016245	2.15423e-12
PA3109	1.1008815735884854	0.003945869351955957	0.06281615518285051	0.011871137495075965	NA	28	1.1008815735884854	27	88.3848778730921	0.0000000000016245	2.15423e-12
PA5186	1.100872443134068	0.00861026823712191	0.09279153106357234	0.01449160247760154	NA	41	1.100872443134068	40	72.4022542227108	0	0
PA0438	1.1008172436791608	0.011778523907558312	0.10852890816532852	0.018088151360888087	codB	36	1.1008172436791608	35	58.00473252002	0.0000000000016244	2.15423e-12
PA2009	1.1006122770156768	0.01512649670137187	0.1229898235683419	0.018977741787841798	hmgA	42	1.1006122770156768	41	55.2805866422984	0.0000000000016244	2.15423e-12
PA4182	1.1005769958392302	0.013541404803476036	0.11636754188121375	0.021991398321256066	NA	28	1.1005769958392302	27	47.7042827725672	0.0000000000016245	2.15423e-12
PA2126	1.1005480599950486	0.020654933273373404	0.14371824266032968	0.03213637601953073	NA	20	1.1005480599950486	19	32.6443184616458	0.0000000000016245	2.15423e-12
PA4113	1.1004184284843885	0.0011743139968098419	0.03426826515611553	0.012115661335693986	NA	8	1.1004184284843885	7	86.5828350670805	0.0000000000052341	6.58107e-12
PA2369	1.1003106832990042	0.03180673814423159	0.17834443681884668	0.02547777668840667	NA	49	1.1003106832990042	48	41.1714476892365	0	0
PA5037	1.1002528533865747	0.026879492156797368	0.1639496634848555	0.026953158645964363	NA	37	1.1002528533865747	36	38.916751767167	0	0
PA3311	1.1002194198647857	0.011390051111196932	0.10672418241053398	0.011575862875319455	NA	85	1.1002194198647857	84	90.6121175214342	0	0
PA2783	1.1001359583343744	0.005995061343132927	0.07742778146849441	0.009995883605375537	NA	60	1.1001359583343744	59	104.93055973523	0.0000000000016245	2.15423e-12
PA4163	1.100096475073505	0.01308860481904519	0.11440544051331296	0.0180890884368486	NA	40	1.100096475073505	39	57.9827360295205	0.0000000000016244	2.15423e-12
PA3774	1.100036375325894	0.020176878542148863	0.14204533974104488	0.030284168187766827	NA	22	1.100036375325894	21	34.6328214392452	0.0000000000016245	2.15423e-12
PA3555	1.0999958355959705	0.00682199343081814	0.08259535962036935	0.024903437935021484	arnD	11	1.0999958355959705	10	42.1149427481906	0.00000000000068318	1.7463e-12
PA2866	1.0998739707693084	0.015150128274389421	0.12308585732889632	0.02247230018963303	mttC	30	1.0998739707693084	29	46.6685099220339	0.0000000000016244	2.15423e-12
PA2634	1.0997905681893263	0.01783426572988111	0.13354499515100185	0.014484988468748525	aceA	85	1.0997905681893263	84	72.3997125010995	0	0
PA2917	1.0997145246385194	0.01791025959527583	0.13382921801787467	0.030702528264894124	NA	19	1.0997145246385194	18	34.1559084402657	0	0
PA1573	1.0994516199490862	0.012923439321183448	0.11368130594422043	0.04019241116365042	NA	8	1.0994516199490862	7	26.0881931511542	0.000000015554	1.77576e-08
PA4773	1.0994324359582353	0.0068328402623172866	0.08266099601575877	0.020665249003939692	NA	16	1.0994324359582353	15	50.7392017158275	0.0000000000016245	2.15423e-12
PA4370	1.0993705443560575	0.009056015924506616	0.09516310169654316	0.015644717547748425	icmP	37	1.0993705443560575	36	67.0199842742238	0	0
PA1971	1.0993230797037117	0.02062592101685675	0.14361727269676428	0.026220806634462863	braZ	30	1.0993230797037117	29	39.9867976616805	0.0000000000016244	2.15423e-12
PA3749	1.099298619356819	0.013792087810919838	0.11743971990310535	0.016444850085414627	NA	51	1.099298619356819	50	63.7570071666912	0	0
PA4112	1.0992504158539842	0.018245653793061752	0.135076473869663	0.014399200495901024	NA	88	1.0992504158539842	87	72.8131702415912	0.0000000000016245	2.15423e-12
PA2831	1.0992364464751079	0.014414088010415818	0.12005868569335505	0.020899534582621122	NA	33	1.0992364464751079	32	50.165938910008	0.000000000000000055511	1.63827e-16
PA5074	1.0991206477691824	0.005325855201377115	0.07297845710466284	0.019504313078644784	NA	14	1.0991206477691824	13	53.7516776623049	0.0000000000016245	2.15423e-12
PA2473	1.0989720712749764	0.006078507575492758	0.07796478420089904	0.014733959286885465	NA	28	1.0989720712749764	27	71.1498292772728	0.0000000000016245	2.15423e-12
PA4046	1.0988603628868057	0.012485413780932946	0.11173814827950634	0.04561690801470611	NA	6	1.0988603628868057	5	22.9797558037786	0.0000014514	1.56864e-06
PA2089	1.0987710071822772	0.011945203175906992	0.10929411318047734	0.015156366506868297	NA	52	1.0987710071822772	51	69.1605593342702	0.0000000000016245	2.15423e-12
PA1226	1.098698479505374	0.010475411937219178	0.1023494598775156	0.022886034974651217	NA	20	1.098698479505374	19	45.8003402570762	0.0000000000016245	2.15423e-12
PA3095	1.0986961489430929	0.005433229401045662	0.07371044295787173	0.02457014765262391	xcpZ	9	1.0986961489430929	8	42.6610003359906	0.000000000050244	6.12202e-11
PA2843	1.0986894989531901	0.010259534728164741	0.10128936137702094	0.017905598572936568	NA	32	1.0986894989531901	31	58.5394507114972	0.0000000000016245	2.15423e-12
PA2445	1.0986758462534896	0.014082749699481202	0.11867076177172371	0.018763494943294278	gcvP2	40	1.0986758462534896	39	55.8625882714282	0.0000000000016244	2.15423e-12
PA0100	1.098609205927653	0.012312027727860646	0.11095957699928675	0.013555869868013527	NA	67	1.098609205927653	66	77.3204238168174	0.000000000000000055511	1.63827e-16
PA2324	1.098463454125606	0.008495140377537852	0.09216908580179067	0.02304227145044767	NA	16	1.098463454125606	15	45.4849286423212	0.0000000000016244	2.15423e-12
PA4008	1.0984166352862077	0.03113613916608394	0.1764543543415235	0.0415906901749284	NA	18	1.0984166352862077	17	25.1992388782997	0.0000000000016278	2.15423e-12
PA3960	1.0981234652817253	0.004314775288060336	0.06568694914562813	0.026816584694489394	NA	6	1.0981234652817253	5	39.0770814189185	0.00000010343	1.15455e-07
PA1253	1.0979488387170766	0.01226930807990883	0.11076690877653321	0.02093297815129176	NA	28	1.0979488387170766	27	50.0564483251762	0.0000000000016244	2.15423e-12
PA2727	1.0978314899338895	0.011663066385854962	0.1079956776257965	0.012639938001546712	NA	73	1.0978314899338895	72	82.8939620928731	0	0
PA0352	1.0978124022331437	0.010908991540712462	0.10444611788243957	0.02896814104217632	NA	13	1.0978124022331437	12	36.1695778581152	0.000000000000063893	1.68436e-13
PA2533	1.0977492355351919	0.022046182035384315	0.14847956773706042	0.026247727303630685	NA	32	1.0977492355351919	31	39.9171812761521	0.0000000000016244	2.15423e-12
PA2097	1.0977381678136882	0.008580584064766549	0.09263144209590256	0.013100064171420343	NA	50	1.0977381678136882	49	79.9789980726137	0.0000000000016244	2.15423e-12
PA1243	1.0977166483540088	0.007929960596924805	0.08905032620335988	0.01574202238131747	NA	32	1.0977166483540088	31	66.5555995363556	0.0000000000016245	2.15423e-12
PA3312	1.0977021163436174	0.009749520820256274	0.09873966183989225	0.03291322061329741	NA	9	1.0977021163436174	8	31.8325822539344	0.00000000051632	6.12136e-10
PA4905	1.0976607689466373	0.0033603967923231046	0.05796892954267057	0.014492232385667643	vanB	16	1.0976607689466373	15	72.2934218917144	0.0000000000016245	2.15423e-12
PA0461	1.0976319108264458	0.01307178197894171	0.11433189397076264	0.03055648397282565	NA	14	1.0976319108264458	13	34.286644321723	0.0000000000016440	2.15609e-12
PA0057	1.0976190463720974	0.0052343149508768064	0.0723485656449166	0.0157877513566339	NA	21	1.0976190463720974	20	66.3598719358073	0	0
PA5059	1.0976138895347485	0.011847280473352447	0.10884521336904278	0.021769042673808556	NA	25	1.0976138895347485	24	48.1266316018343	0	0
PA3214	1.0974143168814479	0.0030801955957764616	0.055499509869695804	0.024820135357312062	NA	5	1.0974143168814479	4	42.2066774329554	0.00000094183	1.02325e-06
PA0374	1.0974118049210946	0.003961614099691746	0.062941354447547	0.012847850176345564	ftsE	24	1.0974118049210946	23	81.5369290230609	0.0000000000016245	2.15423e-12
PA1361	1.0973997828416207	0.013026438656270069	0.11413342479865426	0.021194044915291223	NA	29	1.0973997828416207	28	49.427493149269	0	0
PA2847	1.0973830561116826	0.004690943511380914	0.06849046292281075	0.016143356926441765	NA	18	1.0973830561116826	17	64.8911209113174	0.0000000000016246	2.15423e-12
PA5435	1.0972705435417058	0.010373122426923216	0.10184852687654945	0.011458854531594476	NA	79	1.0972705435417058	78	91.4146191299071	0.000000000000000055511	1.63827e-16
PA5305	1.097162871482109	0.013586574509158957	0.11656146236710896	0.030096040170493037	NA	15	1.097162871482109	14	34.8037622568603	0.0000000000000026645	7.39328e-15
PA3446	1.0971011587456103	0.0010206401191273364	0.03194745872721861	0.009222436948042062	NA	12	1.0971011587456103	11	113.573665403904	0.0000000000016245	2.15423e-12
PA2836	1.0970277770373889	0.011795046777732061	0.10860500346545762	0.01982847008531929	NA	30	1.0970277770373889	29	52.8225795287738	0.0000000000016245	2.15423e-12
PA4306	1.0967778421179246	0.006770582553859535	0.08228354971596409	0.027427849905321364	flp	9	1.0967778421179246	8	38.1827821624464	0.00000000012153	1.46747e-10
PA3540	1.0967507070553149	0.020727927677921858	0.14397196837552045	0.022763966964218833	algD	40	1.0967507070553149	39	46.005103792472	0.0000000000016245	2.15423e-12
PA0493	1.096718396194976	0.011234195988366545	0.10599149016957232	0.020030508862702544	NA	28	1.096718396194976	27	52.2824079798843	0.0000000000016244	2.15423e-12
PA4157	1.0966729505661588	0.01211988280503629	0.11009033929022241	0.028425203376623697	NA	15	1.0966729505661588	14	36.8413032815139	0.0000000000000012212	3.43069e-15
PA5529	1.0966299564208886	0.005156576966010362	0.07180930974470066	0.011354048799888921	NA	40	1.0966299564208886	39	92.231505163509	0.0000000000016245	2.15423e-12
PA3386	1.0964400344981606	0.0091518756458068	0.09566543600385043	0.02254855950783011	NA	18	1.0964400344981606	17	46.4380141660357	0.0000000000016245	2.15423e-12
PA1636	1.0963980006855	0.0247738094073774	0.15739698029942442	0.02922788548474839	kdpD	29	1.0963980006855	28	35.8250430009151	0	0
PA3910	1.0962985579945272	0.012157670975931767	0.11026182918821802	0.017013769616690006	eddA	42	1.0962985579945272	41	61.5409043131859	0.0000000000016244	2.15423e-12
PA4863	1.0961952710647291	0.024317734794893662	0.15594144668718982	0.03486956753022158	NA	20	1.0961952710647291	19	30.025994522343	0.0000000000016245	2.15423e-12
PA3303a	1.0960466731792782	0.005812691060827279	0.0762410064258551	0.019060251606463775	NA	16	1.0960466731792782	15	54.9270019501352	0.0000000000016244	2.15423e-12
PA3458	1.095900434881542	0.013691446836345532	0.117010456098357	0.026164333391418108	NA	20	1.095900434881542	19	40.0106747295222	0.0000000000016245	2.15423e-12
PA0193	1.0957152936318568	0.0062700705041295185	0.07918377677358866	0.032326641500289716	NA	6	1.0957152936318568	5	32.3808522309245	0.00000026388	2.91478e-07
PA3683	1.095647545782824	0.01854670339335519	0.13618628195730725	0.02030145227063281	NA	45	1.095647545782824	44	51.5594562636435	0	0
PA5088	1.0955946821282088	0.01729293298672708	0.13150259688206573	0.015084382384791876	NA	76	1.0955946821282088	75	69.390085829501	0.0000000000016244	2.15423e-12
PA0099	1.095556945000717	0.0037359179087775598	0.06112215562934246	0.009915322948767572	NA	38	1.095556945000717	37	105.562730232398	0.0000000000016245	2.15423e-12
PA3568	1.0955314606648094	0.007377642228729938	0.08589320245939104	0.009788438866236595	NA	77	1.0955314606648094	76	106.9298589948	0.000000000000000055511	1.63827e-16
PA3333	1.0954828720877745	0.006390920748726737	0.0799432345400581	0.019389082356599155	fabH2	17	1.0954828720877745	16	53.9815736170824	0.000000000000000055511	1.63827e-16
PA2242	1.0954114014943943	0.011884593896972872	0.10901648451941968	0.020602179060350518	pslL	28	1.0954114014943943	27	50.8013754532662	0.0000000000016245	2.15423e-12
PA2597	1.0953671542817724	0.019514008185636065	0.13969254878351983	0.02912790995773497	NA	23	1.0953671542817724	22	35.9311017076057	0.000000000000000055511	1.63827e-16
PA0742	1.0953630913441184	0.0150397046729666	0.12263647366491993	0.022026160892086574	NA	31	1.0953630913441184	30	47.5160405540419	0	0
PA4067	1.0952963319241082	0.0113548354678348	0.10655907032174596	0.014114093657992193	oprG	57	1.0952963319241082	56	74.1502844939845	0	0
PA2157	1.0950536685608816	0.01856470005913567	0.13625233964646505	0.03211498443884937	NA	18	1.0950536685608816	17	32.584419348902	0.0000000000016245	2.15423e-12
PA0127	1.094934809393371	0.0025522729330655085	0.05052002506992161	0.020624713868987003	NA	6	1.094934809393371	5	50.7348287946864	0.000000028117	3.18514e-08
PA4373	1.094887483154385	0.005589854387710668	0.07476532878086385	0.017152342770335713	NA	19	1.094887483154385	18	61.0044194442562	0	0
PA0109	1.09488491338064	0.004427623322424318	0.06654038865549493	0.027164999915406832	NA	6	1.09488491338064	5	38.5189577810585	0.00000011112	1.23899e-07
PA2835	1.094645639436249	0.012202853643478442	0.11046652725363662	0.016653455581540074	NA	44	1.094645639436249	43	62.8249877613859	0.0000000000016244	2.15423e-12
PA4165	1.0946272588502686	0.04149353996088238	0.20369963171513683	0.05649611284169666	NA	13	1.0946272588502686	12	18.5188733600951	0.00000000017091	2.05622e-10
PA2749	1.0944576936918653	0.006908626697208636	0.08311814902419709	0.0123905220921375	endA	45	1.0944576936918653	44	84.4325455356112	0.000000000000000055511	1.63827e-16
PA1187	1.0942937381687432	0.05225431305803325	0.22859202317236105	0.055441709218428496	NA	17	1.0942937381687432	16	18.8681945809462	0.0000000000011723	2.15423e-12
PA5199	1.0942889954416504	0.022104447517349052	0.1486756453402811	0.037168911335070276	amgS	16	1.0942889954416504	15	28.1440228665032	0.0000000000016352	2.15423e-12
PA3024	1.0942378569226285	0.007019451825485413	0.08378216889938701	0.011001137735429295	NA	58	1.0942378569226285	57	95.0863694776198	0.0000000000016244	2.15423e-12
PA3955	1.0941950286201594	0.0077674205655139175	0.0881329709332093	0.02544179724638493	NA	12	1.0941950286201594	11	41.1149324780338	0.0000000000017315	2.24475e-12
PA0501	1.0941412777174562	0.0225044237090181	0.150014744972013	0.028870351130668253	bioF	27	1.0941412777174562	26	36.2313599247498	0	0
PA0752	1.0941403289999536	0.015417550086160827	0.12416742763768937	0.015057512335630319	NA	68	1.0941403289999536	67	69.4677584292115	0.0000000000016245	2.15423e-12
PA0198	1.0940802971929042	0.007522754613544983	0.08673381470652021	0.025037895634326283	exbB1	12	1.0940802971929042	11	41.7759922313668	0.0000000000017145	2.22543e-12
PA4362	1.0940644646638893	0.010348888707749125	0.1017294878968194	0.017446463241576504	NA	34	1.0940644646638893	33	59.95343301073	0.0000000000016245	2.15423e-12
PA3209	1.0940467744236904	0.0034957041702329515	0.059124480295668996	0.024137468005271223	NA	6	1.0940467744236904	5	43.3337460510976	0.000000061756	6.93411e-08
PA4872	1.094004397254803	0.007525604399383245	0.08675024149466816	0.011199408019610713	NA	60	1.094004397254803	59	93.3930301865501	0.0000000000016245	2.15423e-12
PA2250	1.0939470055966443	0.012172306162310654	0.1103281748344939	0.02206563496689878	lpdV	25	1.0939470055966443	24	47.4003679108214	0	0
PA2135	1.0938764166220514	0.015617950180999606	0.12497179754248398	0.030310113028880415	NA	17	1.0938764166220514	16	34.5061553920997	0.00000000000000011102	3.25519e-16
PA3419	1.093733567304588	0.0066154410765190295	0.08133536178390693	0.019170928622553922	NA	18	1.093733567304588	17	54.5522440460523	0.0000000000016245	2.15423e-12
PA4429	1.0936631578495546	0.0071215266662773506	0.08438913831932016	0.012579989989642147	NA	45	1.0936631578495546	44	83.1307111305658	0	0
PA3758	1.093604433536505	0.011646104042506494	0.10791711654091993	0.020039705451158445	NA	29	1.093604433536505	28	52.1841720338629	0	0
PA0476	1.093576469729005	0.007372217391295853	0.08586161768389793	0.01117823050131852	NA	59	1.093576469729005	58	93.5516642294618	0	0
PA3492	1.0935577232095435	0.01306168628961805	0.11428773464207806	0.02621940451531636	NA	19	1.0935577232095435	18	39.8839379676974	0.000000000000000055511	1.63827e-16
PA2520	1.0934915239447562	0.017644338623684638	0.13283199397616766	0.027697385391973486	czcA	23	1.0934915239447562	22	37.7545185538883	0	0
PA2483	1.0933149579539794	0.003045602357399724	0.0551869763386229	0.011765902888894524	NA	22	1.0933149579539794	21	88.8684049558495	0.0000000000016245	2.15423e-12
PA3108	1.0933124101613199	0.01602768347120288	0.1266004876420422	0.01846657905353579	purF	47	1.0933124101613199	46	56.6220630929676	0	0
PA1704	1.0932470612208043	0.0	0.0	0.0	pcrR	1	1.0932470612208043	0	NA	NA	NA
PA0681	1.0932470612208043	0.0	0.0	0.0	NA	1	1.0932470612208043	0	NA	NA	NA
PA3986	1.0932470612208043	0.0	0.0	0.0	NA	1	1.0932470612208043	0	NA	NA	NA
PA3753	1.0930689213998601	0.017066226050639493	0.13063776655561551	0.022741116181289208	NA	33	1.0930689213998601	32	45.973968747857	0.000000000000000055511	1.63827e-16
PA2322	1.0929098823086865	0.009464632761208786	0.09728634416612018	0.021753887883788483	NA	20	1.0929098823086865	19	48.0568488959112	0.0000000000016245	2.15423e-12
PA2412	1.0927884749810277	0.006017503527542385	0.07757256942722979	0.031668868855555886	NA	6	1.0927884749810277	5	33.0092381883223	0.00000023979	2.65163e-07
PA1495	1.0925274134332905	0.07114191215018557	0.2667244123626212	0.10888978537201856	NA	6	1.0925274134332905	5	9.59906714838854	0.00010397	0.000109229
PA4338	1.0924424523731402	0.006130064557182467	0.07829472879563774	0.009786841099454718	NA	64	1.0924424523731402	63	106.796432911414	0.0000000000016244	2.15423e-12
PA3560	1.0924088827682945	0.009461014605994559	0.09726774699762794	0.013236463809684384	fruA	54	1.0924088827682945	53	78.9624536321995	0.0000000000016245	2.15423e-12
PA1459	1.0923763645482474	0.011086411545695158	0.10529202982987439	0.017080622712744867	NA	38	1.0923763645482474	37	61.1902810023384	0.0000000000016245	2.15423e-12
PA5042	1.0923759142440617	0.016110484617996627	0.12692708386312446	0.02086668404871982	pilO	37	1.0923759142440617	36	50.0878762349396	0	0
PA4341	1.0923597846286661	0.011312976529175628	0.1063624770733346	0.018241014330329416	NA	34	1.0923597846286661	33	57.2972616999673	0.0000000000016244	2.15423e-12
PA1706	1.092327110119939	0.0148229781354072	0.12174965353300682	0.02538655766808678	pcrV	23	1.092327110119939	22	41.1692106493958	0	0
PA3180	1.092228576249336	0.013000476711077071	0.11401963300711448	0.024881123760294645	NA	21	1.092228576249336	20	42.0036253359506	0	0
PA0226	1.092146325076443	0.009483735497318405	0.09738447256785039	0.02602709508147012	NA	14	1.092146325076443	13	40.1526964646763	0.0000000000016269	2.15423e-12
PA0142	1.0917452030025714	0.007292306502909876	0.08539500279823098	0.01509584638951833	NA	32	1.0917452030025714	31	69.215470951512	0.0000000000016245	2.15423e-12
PA2298	1.091613035183539	0.02679601113220935	0.16369487204005306	0.021311257124039824	NA	59	1.091613035183539	58	49.0258675484451	0.000000000000000055511	1.63827e-16
PA2065	1.0915221959184969	0.017926772894149345	0.13389089922078104	0.024445021915957547	pcoA	30	1.0915221959184969	29	42.7391474541399	0.0000000000016244	2.15423e-12
PA0694	1.0914978280985146	0.0168051270615532	0.12963459052873658	0.045832749019605504	exbD2	8	1.0914978280985146	7	22.7947866217824	0.000000039612	4.47099e-08
PA5528	1.0914937759146222	0.010918913877639871	0.10449360687448717	0.027927091145184088	NA	14	1.0914937759146222	13	37.4097606315814	0.0000000000016308	2.15423e-12
PA4089	1.09139139507403	0.0018452264754909825	0.04295609939800147	0.019210551660433815	NA	5	1.09139139507403	4	54.3814052936863	0.00000034225	3.7687e-07
PA4926	1.0913085913945035	0.0051461597783375446	0.0717367393902005	0.022685148838695206	NA	10	1.0913085913945035	9	46.0502671573218	0.0000000000043112	5.44134e-12
PA4718	1.0912053245645612	0.010568962266254575	0.10280545834854575	0.02654425520554253	NA	15	1.0912053245645612	14	39.3534393444294	0.00000000000000049960	1.42366e-15
PA1679	1.0911937544133619	0.033297667059372135	0.1824764835790413	0.044257047999274934	NA	17	1.0911937544133619	16	23.6030699368036	0.000000000000036748	9.74971e-14
PA0049	1.0911630966358097	0.0058719963192441615	0.07662895222593195	0.00909418349883491	NA	71	1.0911630966358097	70	114.863255703486	0.000000000000000055511	1.63827e-16
PA3303	1.0910784129592628	0.011375325202103876	0.10665516959858944	0.019472480754562215	NA	30	1.0910784129592628	29	53.6422144931302	0.0000000000016245	2.15423e-12
PA1261	1.091046853579169	0.014610546576551163	0.1208740939016759	0.03489334532609235	NA	12	1.091046853579169	11	29.9349882548689	0.0000000000050376	6.34364e-12
PA3966	1.0910164674263874	0.0065467252866633656	0.08091183650531834	0.02860665413558392	NA	8	1.0910164674263874	7	36.513090000424	0.0000000015031	1.75976e-09
PA0551	1.090975521740827	0.03296723128853365	0.1815688059346474	0.0524143994914038	epd	12	1.090975521740827	11	19.9276867945595	0.00000000027943	3.34158e-10
PA0488	1.0909748720529742	0.002833549138327111	0.05323109183857786	0.023805667973518872	NA	5	1.0909748720529742	4	43.8759973778741	0.00000080670	8.78363e-07
PA0114	1.0908868717855318	0.019394237582252255	0.1392631953613454	0.031949168164982465	senC	19	1.0908868717855318	18	32.6911578320586	0	0
PA2718	1.090855934091344	0.014749372570052068	0.1214469948992237	0.03505872759866896	NA	12	1.090855934091344	11	29.7911692771961	0.0000000000052210	6.56626e-12
PA1949	1.090719848222911	0.033044492511773944	0.18178144160440016	0.033755966273041095	rbsR	29	1.090719848222911	28	30.938985135799	0	0
PA0897	1.090626682393196	0.008796251968875289	0.09378833599587579	0.012762975945255559	aruG	54	1.090626682393196	53	81.8250178233305	0.0000000000016245	2.15423e-12
PA4887	1.0906066944208308	0.018577962369150765	0.13630099914949548	0.020096485940468582	NA	46	1.0906066944208308	45	51.9653618795321	0.0000000000016245	2.15423e-12
PA3376	1.0904697632475042	0.019830072664954488	0.1408192908125676	0.0469397636041892	NA	9	1.0904697632475042	8	22.2467162650232	0.0000000088102	1.01002e-08
PA3855	1.0902822606256666	0.0048691072165763126	0.06977898836022425	0.0145499248714276	NA	23	1.0902822606256666	22	71.7643444685185	0	0
PA1105	1.0902797749965427	0.001370826223255737	0.03702467046788853	0.015115258423503369	fliJ	6	1.0902797749965427	5	69.0801705774044	0.0000000060207	6.92946e-09
PA1614	1.0900982649236153	0.014471724305950772	0.12029848006500653	0.032151121182350674	gpsA	14	1.0900982649236153	13	32.4740684554101	0.0000000000016637	2.17046e-12
PA2505	1.0899333164645688	0.01199317117822523	0.10951333790103025	0.013183856607485629	opdT	69	1.0899333164645688	68	79.1876569856139	0	0
PA1022	1.089445364343324	0.012189312253213359	0.11040521841477131	0.021652244734592017	NA	26	1.089445364343324	25	48.2058561401608	0.0000000000016245	2.15423e-12
PA4684	1.0894374719396778	0.0068731137075983655	0.08290424420738883	0.01853795256709646	NA	20	1.0894374719396778	19	56.3040179472246	0.0000000000016245	2.15423e-12
PA3278	1.089372890324604	0.007213708698255162	0.084933554607441	0.034673978471506946	NA	6	1.089372890324604	5	30.1012552532306	0.00000037952	4.17539e-07
PA1411	1.0893373757214662	0.007712407180602806	0.08782031189083085	0.01443757033969322	NA	37	1.0893373757214662	36	72.2914755471475	0	0
PA0134	1.089320705928576	0.017357074511960963	0.1317462504664211	0.017450217166477038	NA	57	1.089320705928576	56	59.8104463327838	0.000000000000000055511	1.63827e-16
PA2517	1.0893188926236341	0.006004533414573507	0.07748892446390972	0.020709786186682556	xylY	14	1.0893188926236341	13	50.3966771668312	0.0000000000016246	2.15423e-12
PA4036	1.0892756206056862	0.02146101057307437	0.14649576981290063	0.02071763044996911	NA	50	1.0892756206056862	49	50.3765949944404	0.0000000000016244	2.15423e-12
PA5261	1.089187435686884	0.0031293004346159485	0.05594015047008676	0.01250859791226808	algR	20	1.089187435686884	19	83.4339258428796	0.0000000000016245	2.15423e-12
PA2848	1.089117810181442	0.016033504102180917	0.1266234737407757	0.028313869483153405	NA	20	1.089117810181442	19	36.858546434041	0.0000000000016245	2.15423e-12
PA1618	1.0891068871825405	0.008842187789995862	0.0940329080162677	0.02513135177706447	NA	14	1.0891068871825405	13	41.5259333851492	0.0000000000016262	2.15423e-12
PA3092	1.0890879581836794	0.011914057336310265	0.10915153382481743	0.01528427189560015	fadH1	51	1.0890879581836794	50	68.2789326046726	0	0
PA2109	1.0889529340124422	0.008107012328787059	0.09003894895425567	0.04026664209686985	NA	5	1.0889529340124422	4	25.9154730169616	0.0000065855	7.01812e-06
PA0703	1.0889178393955514	0.006975699676997462	0.08352065419402234	0.012314448633703368	NA	46	1.0889178393955514	45	84.7388537073356	0.0000000000016244	2.15423e-12
PA3898	1.088917264674812	0.006155423427634367	0.07845650659846108	0.012563095555608209	NA	39	1.088917264674812	38	83.0616929769333	0	0
PA4489	1.0888953207069025	0.010455303632247106	0.102251179123994	0.00889982279030553	NA	132	1.0888953207069025	131	117.249690913551	0.0000000000016245	2.15423e-12
PA4761	1.0887456410498844	0.009329429538305132	0.09658897213608358	0.024939165367356263	dnaK	15	1.0887456410498844	14	41.839000367776	0.00000000000000016653	4.84842e-16
PA3328	1.0886761946468915	0.011898909456186928	0.10908212253246143	0.02099286426929745	NA	27	1.0886761946468915	26	49.7024349375522	0.000000000000000055511	1.63827e-16
PA2446	1.088529609060439	0.012361753769941305	0.11118342398910597	0.025507226808702564	gcvH2	19	1.088529609060439	18	40.9031617401935	0	0
PA4825	1.0885288947236464	0.019971347351547382	0.14132001751891832	0.01888468169459584	mgtA	56	1.0885288947236464	55	55.2472050223865	0.0000000000016245	2.15423e-12
PA0704	1.0884921489374584	0.020642595264989266	0.14367531195368696	0.02300646245051386	NA	39	1.0884921489374584	38	45.3484873448877	0	0
PA4928	1.088482509506162	0.011475153994915265	0.10712214521244086	0.009778869223532983	NA	120	1.088482509506162	119	106.68960058491	0.0000000000016244	2.15423e-12
PA0021	1.0884686093028482	0.008465472495562065	0.09200800234524205	0.02656042246081261	NA	12	1.0884686093028482	11	39.2801353788711	0.0000000000018008	2.3267e-12
PA1871	1.088467349462851	0.012495941445772488	0.11178524699517593	0.013555952374907929	lasA	68	1.088467349462851	67	76.9622345482326	0.0000000000016244	2.15423e-12
PA3766	1.0884412832035428	0.008622231879435935	0.09285597384894488	0.011888989174749485	NA	61	1.0884412832035428	60	87.752110674252	0	0
PA2509	1.088365188726366	0.00653382288585317	0.08083206595066818	0.030551649209291397	catB	7	1.088365188726366	6	34.1470084758291	0.000000021004	2.3859e-08
PA1147	1.088343602650089	0.02090236406853622	0.14457649901881087	0.025557755714102848	NA	32	1.088343602650089	31	40.8188062559976	0.0000000000016245	2.15423e-12
PA2295	1.0883377621519672	0.013744712911699293	0.11723784760775546	0.025583395760773186	NA	21	1.0883377621519672	20	40.7777876465054	0	0
PA4885	1.0883119118882107	0.03930039077860747	0.19824326162219857	0.03399843888224328	irlR	34	1.0883119118882107	33	30.684405647785	0.0000000000016245	2.15423e-12
PA1973	1.088167432962656	0.20874587276983006	0.4568871554003571	0.1318919610798393	pqqF	12	1.088167432962656	11	7.9091449753038	0.0000036402	3.89859e-06
PA2942	1.0881255943079982	0.006489390711798989	0.08055675460070987	0.03288715735105674	NA	6	1.0881255943079982	5	31.7185391240488	0.00000029248	3.2271e-07
PA4186	1.087918354637036	0.011604814524992745	0.1077256446951827	0.015713400247568034	NA	47	1.087918354637036	46	66.3785832923266	0	0
PA2542	1.0878898077597534	0.014029424002956599	0.1184458695056801	0.017463890698385155	NA	46	1.0878898077597534	45	59.724352408907	0.0000000000016245	2.15423e-12
PA4301	1.0877994033225742	0.012171348773225493	0.11032383592508689	0.029485285401881264	tadB	14	1.0877994033225742	13	35.3727701645558	0.0000000000016376	2.15431e-12
PA0785	1.0873102596116186	0.004983329893708616	0.07059270425269608	0.022323373162917413	azoR1	10	1.0873102596116186	9	46.7107589699461	0.0000000000039892	5.04263e-12
PA3318	1.087231408645195	0.0035055229911098414	0.05920745722550363	0.011611537682425122	NA	26	1.087231408645195	25	89.7989501131007	0.0000000000016244	2.15423e-12
PA0801	1.087205332956603	0.014733715249014716	0.1213825162410745	0.0166731708843849	NA	53	1.087205332956603	52	62.5370780612636	0	0
PA1256	1.0871222982442361	0.0020306218108804715	0.0450624212718366	0.01358683122760107	NA	11	1.0871222982442361	10	76.7398632843133	0.0000000000000017208	4.80971e-15
PA5184	1.0871161458957475	0.004151783080388443	0.06443433153520291	0.02278097638488209	NA	8	1.0871161458957475	7	45.768390384847	0.00000000031228	3.72813e-10
PA1185	1.0870770922767574	0.011291413784447644	0.10626106429190159	0.021252212858380318	NA	25	1.0870770922767574	24	49.0598272861416	0.000000000000000055511	1.63827e-16
PA0075	1.087071120793532	0.005304270653155666	0.07283042395287607	0.013763656404193702	pppA	28	1.087071120793532	27	75.7521837216827	0.0000000000016245	2.15423e-12
PA0799	1.0870576965631111	0.007981772630631656	0.08934076690196731	0.015321815119234075	NA	34	1.0870576965631111	33	68.048111975225	0.0000000000016245	2.15423e-12
PA4030	1.0870492062077877	0.02668072204932158	0.16334234616082133	0.0308688018933828	NA	28	1.0870492062077877	27	33.7757365137974	0.0000000000016245	2.15423e-12
PA4927	1.0869410429480544	0.0107319596404696	0.10359517189748566	0.014650569709379634	NA	50	1.0869410429480544	49	71.1620549625489	0.0000000000016244	2.15423e-12
PA5357	1.0867960918595008	0.005844823090289898	0.07645144269593543	0.015290288539187086	NA	25	1.0867960918595008	24	68.1802129048775	0	0
PA3595	1.0867177117701476	0.016629683500034576	0.1289561301374796	0.019665625481590957	NA	43	1.0867177117701476	42	53.009121715052	0	0
PA0087	1.0866273426918105	0.019278617950913367	0.1388474628897243	0.05247940813978288	NA	7	1.0866273426918105	6	19.863299274058	0.00000052815	5.77602e-07
PA1344	1.0866151496183012	0.01274553081049214	0.11289610626807348	0.026609867437237283	NA	18	1.0866151496183012	17	39.1737517509209	0.0000000000016245	2.15423e-12
PA1067	1.0865841811319505	0.0045271973324318045	0.06728445089641294	0.013456890179282588	NA	25	1.0865841811319505	24	77.4616923242144	0.000000000000000055511	1.63827e-16
PA2944	1.0865295713359346	0.012660257507346786	0.11251780973404515	0.012740133189411055	cobN	78	1.0865295713359346	77	81.817613399879	0.0000000000016244	2.15423e-12
PA4781	1.086479362351692	0.010056695178006869	0.1002830752320992	0.025892978685359044	NA	15	1.086479362351692	14	40.255824570384	0.00000000000000027756	8.01984e-16
PA5331	1.086320766919603	0.01102864190349388	0.10501734096564186	0.018281172549999215	pyrE	33	1.086320766919603	32	57.0131442902842	0.000000000000000055511	1.63827e-16
PA1557	1.0862862745217088	0.016931777665610343	0.13012216439027727	0.01878151665956583	ccoN2	48	1.0862862745217088	47	55.4934194259444	0.0000000000016244	2.15423e-12
PA3846	1.0862790986782933	0.009511387459820279	0.09752634238922465	0.028153430015749235	NA	12	1.0862790986782933	11	37.0202543129129	0.0000000000019615	2.52186e-12
PA3507	1.0862545774517154	0.004665512110357081	0.06830455409675903	0.02276818469891968	NA	9	1.0862545774517154	8	45.7759539922155	0.000000000028650	3.51765e-11
PA4783	1.0861747234468324	0.012843458805533663	0.11332898484295031	0.02181017330202146	NA	27	1.0861747234468324	26	47.7849052880377	0	0
PA3681	1.086133545183603	0.004509679128707933	0.06715414453857582	0.010753269185322122	NA	39	1.086133545183603	38	96.917252967209	0	0
PA0895	1.08609961284442	0.01758378071785473	0.13260384880483195	0.01821453945359841	aruC	53	1.08609961284442	52	57.2158869481066	0	0
PA3335	1.0860849063719102	0.013308371717738621	0.1153619162364193	0.02008193196499343	NA	33	1.0860849063719102	32	51.895105322709	0	0
PA5179	1.0859544427343382	0.016909686064661204	0.13003724875842768	0.04334574958614256	NA	9	1.0859544427343382	8	24.0413740496528	0.0000000047755	5.51036e-09
PA0349	1.0858272438962577	0.008991152706539138	0.0948216890091035	0.01580361483485058	NA	36	1.0858272438962577	35	65.9362024325742	0.0000000000016244	2.15423e-12
PA4432	1.0858077696693162	0.01974634840867595	0.14052170084608268	0.049681923786066236	rpsI	8	1.0858077696693162	7	20.9738456786769	0.000000070417	7.89052e-08
PA0389	1.0856782509943188	0.008795583794682578	0.09378477378915288	0.02046551547252874	NA	21	1.0856782509943188	20	50.9129053812657	0	0
PA4627	1.0855617973688785	0.027926092152502347	0.16711101744798978	0.041777754361997446	NA	16	1.0855617973688785	15	24.9391807955926	0.0000000000016876	2.19587e-12
PA3404	1.0854948345694628	0.013254033167971217	0.11512616196143784	0.021378391578455246	NA	29	1.0854948345694628	28	48.7347623928924	0.000000000000000055511	1.63827e-16
PA1242	1.085493451053664	0.012337703890980227	0.11107521726731047	0.01994969794498494	NA	31	1.085493451053664	30	52.2248593855267	0	0
PA3893	1.08548926950388	0.010235786582958917	0.10117206424185936	0.014166922661787802	NA	51	1.08548926950388	50	73.5423061224862	0	0
PA0490	1.085190213597996	0.0027126872027900787	0.05208346381328798	0.021262985063211292	NA	6	1.085190213597996	5	48.9923983462615	0.000000033475	3.78519e-08
PA2406	1.0851538044789195	0.026974112748332085	0.16423797596272333	0.04389444542498034	NA	14	1.0851538044789195	13	23.7320952255013	0.0000000000037958	4.8006e-12
PA3436	1.0851444394003993	0.006280038000748324	0.07924669078736553	0.022876549129236264	NA	12	1.0851444394003993	11	45.5358305021736	0.0000000000016595	2.16555e-12
PA5342	1.0851157233120803	0.009717503275274183	0.09857739738537523	0.0169058841786227	NA	34	1.0851157233120803	33	61.616941727513	0.0000000000016244	2.15423e-12
PA5083	1.0849615019185708	0.0041704008647314335	0.06457864093283036	0.01614466023320759	NA	16	1.0849615019185708	15	64.5176075507081	0.0000000000016245	2.15423e-12
PA2834	1.0849164713333193	0.01542950282244564	0.12421554984157837	0.03319800211549489	NA	14	1.0849164713333193	13	31.3751783424055	0.0000000000016856	2.19442e-12
PA1297	1.0847304346176756	0.019842410494250503	0.14086309131298555	0.03231620946884453	NA	19	1.0847304346176756	18	32.2285300892682	0	0
PA3951	1.0847097427317356	0.006746905286056857	0.0821395476372792	0.01792431879034586	NA	21	1.0847097427317356	20	58.1050810195458	0	0
PA0178	1.0846683951475047	0.002627311954375868	0.05125731122850542	0.02092570968281151	NA	6	1.0846683951475047	5	49.7700752327957	0.000000030944	3.50219e-08
PA0881	1.0846591194166277	0.010938087981280471	0.10458531436717332	0.027951601003572062	NA	14	1.0846591194166277	13	37.2597509493892	0.0000000000016311	2.15423e-12
PA1922	1.0845808605252307	0.007810314265584949	0.0883759824023753	0.01096169152133918	NA	65	1.0845808605252307	64	95.006515915199	0.000000000000000055511	1.63827e-16
PA1719	1.084508848964171	0.017360575517337926	0.13175953672253832	0.03803570199752894	pscF	12	1.084508848964171	11	27.379474845485	0.000000000010624	1.31943e-11
PA4320	1.0845053173262231	0.008940614868335419	0.09455482466979366	0.011819353083724208	NA	64	1.0845053173262231	63	88.1093781587832	0.0000000000016245	2.15423e-12
PA3626	1.0844993080098853	0.016051698067718712	0.12669529615466674	0.032712584803322724	NA	15	1.0844993080098853	14	31.8346279109778	0.0000000000000091593	2.48181e-14
PA1593	1.0843256010082447	0.011513299827841366	0.10730004579608234	0.03393125377559952	NA	10	1.0843256010082447	9	30.6888029393785	0.00000000010304	1.24663e-10
PA1168	1.084272605891972	0.007529142629751942	0.08677063230005842	0.03279621630996901	NA	7	1.084272605891972	6	31.7501294683982	0.000000032437	3.67033e-08
PA4555	1.0842323418863018	0.009336647220337068	0.09662632778046089	0.024948810553260273	pilY2	15	1.0842323418863018	14	41.7360490068119	0.00000000000000027756	8.01984e-16
PA2788	1.084231178459597	0.03057805179756669	0.17486581083095315	0.036462042084031476	NA	23	1.084231178459597	22	28.5574850375166	0.000000000000000055511	1.63827e-16
PA4073	1.0842175957522517	0.0042232362759621125	0.06498643147582511	0.012067677369823152	NA	29	1.0842175957522517	28	86.2848472909989	0	0
PA3428	1.084206007581028	0.005001877340728249	0.07072395167641758	0.02041624626926689	NA	12	1.084206007581028	11	51.0011547057956	0.0000000000016346	2.15423e-12
PA4475	1.084199216138541	0.015994362384115814	0.1264688198099271	0.022714470578931733	NA	31	1.084199216138541	30	45.8407722811288	0.000000000000000055511	1.63827e-16
PA2123	1.0841070452369854	0.013476281324856076	0.11608738658810472	0.02234102796538747	NA	27	1.0841070452369854	26	46.6050449506214	0	0
PA4774	1.0839746346305905	0.021573265236953087	0.14687840289488815	0.01980507980611085	NA	55	1.0839746346305905	54	52.5693930812308	0	0
PA0539	1.0838922552335277	0.007275017627775494	0.08529371388194733	0.016118996809195013	NA	28	1.0838922552335277	27	64.5884774859424	0.0000000000016245	2.15423e-12
PA2002	1.0837711708730566	0.014011833361536295	0.11837159017913164	0.018486536539011365	NA	41	1.0837711708730566	40	56.3135937680667	0.000000000000000055511	1.63827e-16
PA5205	1.0837485455246774	0.021539257014372912	0.14676258724338745	0.02554808716932249	NA	33	1.0837485455246774	32	40.747960315387	0	0
PA0520	1.0836967526558567	0.011600691953403245	0.10770650840781743	0.01874929651480552	nirQ	33	1.0836967526558567	32	55.5224866846386	0	0
PA0414	1.083612018535551	0.011487066335876943	0.1071777324628439	0.02025468758432137	chpB	28	1.083612018535551	27	51.3938742738693	0.0000000000016245	2.15423e-12
PA5303	1.0834703321032542	0.0029175906396598523	0.05401472613704389	0.010593159330544501	NA	26	1.0834703321032542	25	98.2614135455793	0.0000000000016245	2.15423e-12
PA5102	1.0834095115595426	0.023824409483883775	0.15435157752314607	0.02026735505083524	NA	58	1.0834095115595426	57	51.3569526618147	0.0000000000016245	2.15423e-12
PA2467	1.0833651818431471	0.009879965880671873	0.09939801748863944	0.025664457758635607	foxR	15	1.0833651818431471	14	40.55602144174	0.00000000000000038858	1.11305e-15
PA3782	1.0833215028931429	0.013610224024716113	0.11666286480588463	0.0336776682000552	NA	12	1.0833215028931429	11	30.9055636030111	0.0000000000040365	5.09982e-12
PA0236	1.083228173190272	0.016705623951115824	0.12925023772169947	0.040872513931878254	NA	10	1.083228173190272	9	25.4641171067442	0.00000000053618	6.35378e-10
PA3504	1.0831192450432894	0.02623928086600161	0.1619854341167798	0.026997572352796633	NA	36	1.0831192450432894	35	38.5490271630222	0.0000000000016245	2.15423e-12
PA3403	1.08311483104694	0.02171474079796894	0.1473592236609875	0.04443047766195974	NA	11	1.08311483104694	10	23.4237416319225	0.00000000022780	2.73272e-10
PA2804	1.0830742536799858	0.01775652367711465	0.13325360661953825	0.02285280500038726	NA	34	1.0830742536799858	33	45.5396409514616	0.0000000000016245	2.15423e-12
PA3567	1.082979317243816	0.006636966921455084	0.0814675820277924	0.021773127148350103	NA	14	1.082979317243816	13	47.7957490863971	0.0000000000016247	2.15423e-12
PA0842	1.0828858413599785	0.020638378550409012	0.14366063674649718	0.025395852608256365	NA	32	1.0828858413599785	31	40.9759036402802	0.0000000000016244	2.15423e-12
PA2484	1.08284149584434	0.0024491557846605056	0.04948894608557052	0.01428622817220751	NA	12	1.08284149584434	11	72.8391489537532	0.0000000000016247	2.15423e-12
PA2283	1.0828380016495869	0.015129176899702336	0.12300071910237897	0.028218300239479095	NA	19	1.0828380016495869	18	36.8766018524209	0	0
PA2682	1.0827400379823027	0.013403715570783955	0.1157744167369629	0.017864380342420657	NA	42	1.0827400379823027	41	58.2470777540435	0.0000000000016245	2.15423e-12
PA1578a	1.0827373772711892	0.008562488292978081	0.09253371435848709	0.02019251192300901	NA	21	1.0827373772711892	20	51.53131399823	0	0
PA4210	1.082711931372904	0.0030792198670041627	0.055490718746508974	0.015390356288683765	phzA1	13	1.082711931372904	12	67.6095098482582	0.000000000000000055511	1.63827e-16
PA3387	1.082521262942133	0.0053098243242452785	0.07286854138958236	0.016293901196836314	rhlG	20	1.082521262942133	19	63.8547397601725	0.0000000000016245	2.15423e-12
PA1443	1.0824506084292755	0.005991990441655502	0.07740794818140771	0.01998664627804525	fliM	15	1.0824506084292755	14	52.0551998327115	0.000000000000000055511	1.63827e-16
PA4322	1.0824381785534107	0.03262950318411118	0.18063638388793987	0.04257640399205957	NA	18	1.0824381785534107	17	24.4361382096251	0.0000000000016300	2.15423e-12
PA0096	1.0824137815581776	0.0007484500279316889	0.027357814750664733	0.01223478669966656	NA	5	1.0824137815581776	4	85.0354969897922	0.000000057322	6.44207e-08
PA5291	1.0823837408825434	0.007112917915523818	0.08433811662305377	0.007483797677736211	NA	127	1.0823837408825434	126	139.017217603673	0	0
PA0267	1.0823375452024022	0.007550533948126693	0.08689380845679796	0.03547424875438213	NA	6	1.0823375452024022	5	29.3270348250281	0.00000043206	4.73663e-07
PA4200	1.0822676110507137	0.021165321485084033	0.14548306253679166	0.03174700697184962	NA	21	1.0822676110507137	20	32.7691022419952	0	0
PA2323	1.0821680227969472	0.011942728276232337	0.10928279039369528	0.019318650538592504	NA	32	1.0821680227969472	31	53.8481220497313	0.0000000000016245	2.15423e-12
PA4335	1.0821560975597082	0.012194713689880137	0.11042967757754316	0.02951357277336279	NA	14	1.0821560975597082	13	35.2470820198046	0.0000000000016381	2.15431e-12
PA4135	1.082070210794201	0.007679342997177819	0.08763186062830014	0.021907965157075035	NA	16	1.082070210794201	15	47.4816365125447	0.0000000000016245	2.15423e-12
PA2292	1.0818971921934106	0.019898212935196287	0.1410610255711913	0.04702034185706377	NA	9	1.0818971921934106	8	22.1211252400206	0.0000000092124	1.05491e-08
PA1214	1.0816453442243357	0.019278924252675415	0.1388485659006798	0.022524211682376612	NA	38	1.0816453442243357	37	46.1735049619121	0.0000000000016245	2.15423e-12
PA5464	1.0816019646579735	0.009564708907337629	0.09779932978981823	0.012038265320608197	NA	66	1.0816019646579735	65	86.3912629310724	0.0000000000016245	2.15423e-12
PA4227	1.081593991316515	0.013185309542003412	0.1148273031208319	0.029648282178459526	pchR	15	1.081593991316515	14	35.0778201902518	0.0000000000000023315	6.48742e-15
PA3903	1.0815566755638006	0.01390328422056175	0.11791218860050792	0.021527721833767232	prfC	30	1.0815566755638006	29	48.3088354060899	0.0000000000016245	2.15423e-12
PA0084	1.0815564645075664	0.009312698583448048	0.09650232423858011	0.014385717132279385	NA	45	1.0815564645075664	44	72.2924731316044	0.000000000000000055511	1.63827e-16
PA3511	1.0814577370928369	0.0326451094973608	0.1806795768684463	0.060226525622815434	NA	9	1.0814577370928369	8	17.2670030583407	0.000000064424	7.22877e-08
PA2099	1.0812697238212199	0.02255504506446913	0.1501833714645837	0.04528199026350836	NA	11	1.0812697238212199	10	22.9636814813326	0.00000000027686	3.31165e-10
PA1497	1.0811800166198995	0.020350638771470628	0.14265566505214797	0.04755188835071599	NA	9	1.0811800166198995	8	21.8665988118037	0.000000010092	1.15483e-08
PA3074	1.0811349669705999	0.01644986859145452	0.1282570410989374	0.03110690162824143	NA	17	1.0811349669705999	16	33.4259070484761	0.00000000000000016653	4.84842e-16
PA4862	1.0811033275434414	0.005982449836426816	0.07734629814300627	0.01516885705905209	NA	26	1.0811033275434414	25	68.545783225358	0.0000000000016245	2.15423e-12
PA0536	1.0810210204471915	0.006704975107569029	0.08188391238557809	0.013647318730929682	NA	36	1.0810210204471915	35	76.1850461386631	0.0000000000016245	2.15423e-12
PA3405	1.080937362918022	0.009817851014320826	0.09908506958326681	0.02403165928314616	hasE	17	1.080937362918022	16	43.262987520823	0.000000000000000055511	1.63827e-16
PA4342	1.0809357708329188	0.00973304640755893	0.09865620308707876	0.016675941958881044	NA	35	1.0809357708329188	34	62.3461398807122	0.000000000000000055511	1.63827e-16
PA2893	1.0809021147103293	0.010477824761943626	0.10236124638721252	0.01181965863124855	atuH	75	1.0809021147103293	74	87.9606134594684	0	0
PA0039	1.080829056162468	0.08846354030971826	0.29742821034615774	0.09914273678205258	NA	9	1.080829056162468	8	10.4861871035373	0.0000029743	3.19093e-06
PA2686	1.0807884923574502	0.05772034071677166	0.2402505790144358	0.08008352633814526	pfeR	9	1.0807884923574502	8	12.9815684501371	0.00000058753	6.42259e-07
PA4211	1.0807517505697941	0.010752626361251684	0.1036948714317718	0.02210782087165667	phzB1	22	1.0807517505697941	21	47.0237258489035	0.0000000000016245	2.15423e-12
PA5465	1.0806783430286975	0.0077759510244873615	0.0881813530429612	0.021387119576824137	NA	17	1.0806783430286975	16	48.60667643988	0.000000000000000055511	1.63827e-16
PA1199	1.080631250904283	0.0032180697183638017	0.056728032914634026	0.013014303302144146	NA	19	1.080631250904283	18	79.8762812556291	0	0
PA4617	1.0805374860167767	0.0011967551152902449	0.034594148570101346	0.009986470494666961	NA	12	1.0805374860167767	11	104.089733305733	0.0000000000016244	2.15423e-12
PA2712	1.0804772666939495	0.020836837979573985	0.14434970723757629	0.0322775757915414	NA	20	1.0804772666939495	19	32.2037841669606	0.0000000000016245	2.15423e-12
PA0873	1.080467807892747	0.00829563483236003	0.09108037567094258	0.011297130222630763	phhR	65	1.080467807892747	64	92.0105826760008	0	0
PA3585	1.0804133881646767	0.005646405743197729	0.07514256944766881	0.01566830883912371	glpM	23	1.0804133881646767	22	66.3396010162064	0	0
PA1415	1.0803477801392432	0.005734764702377984	0.07572822923043945	0.012621371538406576	NA	36	1.0803477801392432	35	82.3522066288621	0.0000000000016245	2.15423e-12
PA4356	1.0803102708683812	0.011676955838835419	0.10805996408862728	0.014985220821013192	xenB	52	1.0803102708683812	51	69.360322772489	0.0000000000016245	2.15423e-12
PA2450	1.0802717567308069	0.009529487205183831	0.09761909242143071	0.01725678055611749	NA	32	1.0802717567308069	31	60.2291500407936	0.0000000000016245	2.15423e-12
PA3948	1.0802218095081504	0.019537383428700174	0.1397761904928739	0.02980038394253898	rocA1	22	1.0802218095081504	21	34.8766378049317	0.0000000000016245	2.15423e-12
PA3761	1.0802193419703805	0.009559459043314286	0.09777248612628343	0.016073697705488093	NA	37	1.0802193419703805	36	64.6606667104062	0	0
PA2090	1.0801869324968343	0.13323680589042797	0.3650161720943717	0.1379631451254946	NA	7	1.0801869324968343	6	7.53331926177824	0.00014179	0.000148805
PA2061	1.0799635535255974	0.03278141798543762	0.18105639448922434	0.06401310216025859	NA	8	1.0799635535255974	7	16.2343788069123	0.00000040952	4.49548e-07
PA3337	1.079940897761283	0.007126642738347142	0.08441944526201971	0.01218489736171649	rfaD	48	1.079940897761283	47	85.2860732204012	0.0000000000016245	2.15423e-12
PA4845	1.0799206146424922	0.01116830964051671	0.10568022350712886	0.013108018474034956	dipZ	65	1.0799206146424922	64	79.2791291528907	0.000000000000000055511	1.63827e-16
PA2916	1.0799097324065319	0.013436953014104195	0.11591787184944431	0.0473232730167448	NA	6	1.0799097324065319	5	21.9593233386445	0.0000018179	1.95792e-06
PA3491	1.0797937737854741	0.029305543462544537	0.17118861954740022	0.03649753631943378	NA	22	1.0797937737854741	21	28.4712713229713	0.0000000000016244	2.15423e-12
PA2913	1.0797181478409477	0.010340591546914434	0.10168869920947181	0.029354998931065718	NA	12	1.0797181478409477	11	35.3975441099349	0.0000000000021740	2.78066e-12
PA3532	1.0795348369032531	0.031043781853506102	0.1761924568575684	0.04273294765063748	NA	17	1.0795348369032531	16	24.3139478051697	0.000000000000023148	6.20112e-14
PA4849	1.0795273715523088	0.0070471475829841255	0.08394729050412601	0.018771184809414834	NA	20	1.0795273715523088	19	55.3509582234214	0.0000000000016245	2.15423e-12
PA2701	1.0793399438164302	0.008877730440309551	0.09422170896512942	0.01813297634484135	NA	27	1.0793399438164302	26	57.2941168933332	0	0
PA2507	1.0792948550461172	0.01078977818729814	0.10387385709262047	0.026820114575069883	catA	15	1.0792948550461172	14	38.7355230423803	0.00000000000000055511	1.57731e-15
PA0066	1.0791744289080654	0.008462055649217821	0.09198943226924396	0.01877726423233008	NA	24	1.0791744289080654	23	55.3239914331932	0.0000000000016245	2.15423e-12
PA2723	1.0788969544460623	0.028307871969369368	0.16824943378617763	0.05072911300531783	NA	11	1.0788969544460623	10	20.4754150898866	0.00000000085274	1.00522e-09
PA2237	1.078852300902802	0.00692255125804092	0.08320187052008458	0.014483586591265803	pslG	33	1.078852300902802	32	71.7141534130765	0	0
PA0385	1.0786702120607377	0.007734170793395752	0.08794413450251104	0.026516154241579798	NA	11	1.0786702120607377	10	39.1682173626984	0.0000000000014054	2.15423e-12
PA3544	1.0784102107296285	0.009102207139685943	0.09540548799563861	0.017716354357296776	algE	29	1.0784102107296285	28	58.6161968872027	0	0
PA3617	1.0782734976229684	0.01250660801669622	0.11183294691948442	0.018385223220937014	recA	37	1.0782734976229684	36	56.4801131852546	0.000000000000000055511	1.63827e-16
PA0348	1.0780941731850198	0.005044208021179889	0.07102258810533371	0.011521385174832028	NA	38	1.0780941731850198	37	90.1205126426221	0.0000000000016245	2.15423e-12
PA2925	1.078041175865529	0.0036341901005305533	0.06028424421464163	0.011194503116185861	hisM	29	1.078041175865529	28	92.7497724860294	0	0
PA3862	1.0780143477680253	0.006443484401250777	0.0802713174256582	0.021453411985127843	dauB	14	1.0780143477680253	13	48.3967164926447	0.0000000000016246	2.15423e-12
PA0027	1.0779645499329664	0.006373810743973464	0.07983614935587427	0.011523355580419295	NA	48	1.0779645499329664	47	90.0996857270736	0.0000000000016245	2.15423e-12
PA0091	1.0779290996563422	0.01756204873679958	0.1325218802190777	0.016830295618126902	vgrG1	62	1.0779290996563422	61	61.6883783634157	0.0000000000016244	2.15423e-12
PA3444	1.0778609109809483	0.0269888046573507	0.16428269737665832	0.03984440669090256	NA	17	1.0778609109809483	16	26.0563750591823	0.0000000000000078826	2.15232e-14
PA1425	1.0778057859210743	0.015295166498816121	0.12367362895466487	0.022579612115664668	NA	30	1.0778057859210743	29	45.9783919550986	0.0000000000016244	2.15423e-12
PA2466	1.0777831941361156	0.014085309837517398	0.11868154800775645	0.012050285464179702	foxA	97	1.0777831941361156	96	86.1525960145102	0	0
PA2912	1.0777245181012152	0.016202061196127264	0.12728731749914154	0.03837857024686287	NA	11	1.0777245181012152	10	27.049864256398	0.000000000055131	6.71254e-11
PA5251	1.0777042900263183	0.012503506715252913	0.11181908028262848	0.020764281927729607	NA	29	1.0777042900263183	28	49.9957271141815	0	0
PA3543	1.0776880087717975	0.03893956287649344	0.1973310996181125	0.034350935268681326	algK	33	1.0776880087717975	32	30.2209393476559	0	0
PA3177	1.077540627869728	0.007785524712597356	0.08823562042960517	0.023581961496929562	NA	14	1.077540627869728	13	44.0186684346958	0.0000000000016252	2.15423e-12
PA1418	1.0775330873017708	0.010978303220300724	0.10477739842304123	0.01289720619282773	NA	66	1.0775330873017708	65	80.4858739599522	0.0000000000016245	2.15423e-12
PA4177	1.0774590928794627	0.019611070087317557	0.1400395304452195	0.05717089890162296	NA	6	1.0774590928794627	5	18.1562174128807	0.0000046573	4.97929e-06
PA4049	1.0773856242220685	0.005879459930880858	0.07667763644558208	0.01503772171123832	NA	26	1.0773856242220685	25	69.0245437571745	0.0000000000016245	2.15423e-12
PA5477	1.077162055303091	0.016377487821735155	0.12797455927540893	0.02298490937040323	NA	31	1.077162055303091	30	45.154155836675	0	0
PA3553	1.0771302716185354	0.015075264713943723	0.12278136957186837	0.024079407667407855	arnC	26	1.0771302716185354	25	43.1010962462872	0.0000000000016244	2.15423e-12
PA4331	1.0770464423505144	0.01685214925105241	0.12981582819923157	0.020525684672534315	NA	40	1.0770464423505144	39	50.5614549346712	0.0000000000016245	2.15423e-12
PA2262	1.076971931734916	0.01197170285394112	0.10941527705919828	0.01688314378726472	NA	42	1.076971931734916	41	61.4679703598051	0.0000000000016245	2.15423e-12
PA4790	1.0768234738450067	0.007397497955156815	0.08600870860068074	0.028669569533560247	NA	9	1.0768234738450067	8	36.195208687641	0.00000000018598	2.23482e-10
PA0082	1.076692781930441	0.01483353469968891	0.12179299938702925	0.025395595903440073	NA	23	1.076692781930441	22	40.8589773768013	0	0
PA5322	1.0765175291595528	0.023608765493494815	0.15365144156009344	0.020718356153418774	algC	55	1.0765175291595528	54	50.0789550793323	0	0
PA4336	1.0765071977817455	0.006997770870779728	0.0836526799975932	0.015808870555549918	NA	28	1.0765071977817455	27	65.6307890400535	0.0000000000016244	2.15423e-12
PA3464	1.0765060625826062	0.007881886714777835	0.08877999050899835	0.010687854894372259	NA	69	1.0765060625826062	68	97.077300504961	0	0
PA0152	1.076487227407952	0.005260713921416485	0.07253077913145897	0.018132694782864743	pcaQ	16	1.076487227407952	15	57.2192405457228	0.0000000000016245	2.15423e-12
PA2047	1.0764600561284676	0.00855506460723323	0.092493592249589	0.01563427060497294	NA	35	1.0764600561284676	34	66.3622855555709	0	0
PA1993	1.0764405465207252	0.01501985622876604	0.12255552304472467	0.026743807675588364	NA	21	1.0764405465207252	20	38.7946451342121	0	0
PA3422	1.076360824580193	0.014549247084863527	0.12062025984412207	0.012247131827015001	NA	97	1.076360824580193	96	84.7119246084995	0.000000000000000055511	1.63827e-16
PA3793	1.0763549129820034	0.004137429650789693	0.06432285480907772	0.01783995009218117	NA	13	1.0763549129820034	12	58.1546054564435	0.00000000000000016653	4.84842e-16
PA1513	1.0761710024577467	0.009968193831736328	0.0998408425031376	0.012889397342865651	NA	60	1.0761710024577467	59	80.4837180436252	0.0000000000016245	2.15423e-12
PA4153	1.076106358248836	0.015648955374939037	0.12509578480084385	0.028698941274199457	NA	19	1.076106358248836	18	36.14612308781	0	0
PA1659	1.075973058015939	0.014765830591422838	0.12151473405074316	0.031374969419823436	NA	15	1.075973058015939	14	33.0611067023044	0.0000000000000054401	1.49445e-14
PA2871	1.07578166117756	0.026393721761151602	0.16246144699943924	0.03316230400190328	NA	24	1.07578166117756	23	31.276444169902	0.0000000000016245	2.15423e-12
PA3771	1.075505941439863	0.009647877529126641	0.09822360983555145	0.016845210114386888	NA	34	1.075505941439863	33	61.5644458306619	0.0000000000016244	2.15423e-12
PA2719	1.0754536446684773	0.00811638900820225	0.09009100403593163	0.016448291712922905	NA	30	1.0754536446684773	29	63.0485420356473	0.0000000000016245	2.15423e-12
PA1210	1.0754175637989019	0.002988366321167225	0.05466595211982706	0.015161607183853527	NA	13	1.0754175637989019	12	68.3979872770385	0.000000000000000055511	1.63827e-16
PA0220	1.0752162985531866	0.0257633180237133	0.16050955742171025	0.04839545247580161	NA	11	1.0752162985531866	10	21.4261117067392	0.00000000054669	6.47523e-10
PA1245	1.0751592630442202	0.01165388216921032	0.10795314802825492	0.016657532379713333	NA	42	1.0751592630442202	41	62.2480475886497	0.0000000000016245	2.15423e-12
PA2495	1.0751282631400345	0.014213624623428865	0.1192209068218694	0.022138766610061828	oprN	29	1.0751282631400345	28	46.8356678609573	0	0
PA4201	1.0750190648836089	0.009382462320273921	0.09686311124609781	0.025887755407133423	ddlA	14	1.0750190648836089	13	40.0510297328906	0.0000000000016271	2.15423e-12
PA2470	1.0749401762048099	0.011949067424854269	0.10931178996272209	0.03155559568028872	gtdA	12	1.0749401762048099	11	32.8560813167224	0.0000000000028629	3.6365e-12
PA3963	1.0747787558399255	0.009413846562732413	0.09702497906586949	0.036671995081362666	NA	7	1.0747787558399255	6	28.2699473117827	0.000000064833	7.27137e-08
PA4396	1.0746975188875216	0.014842401563546817	0.1218293953179889	0.032560275494125414	NA	14	1.0746975188875216	13	31.8386798737483	0.0000000000016751	2.18361e-12
PA1456	1.0746872278163488	0.002072732363232475	0.045527270544504145	0.013726988556829058	cheY	11	1.0746872278163488	10	75.5206591934783	0.0000000000000019984	5.57307e-15
PA2261	1.074682666848919	0.005584590371017175	0.07473011689417577	0.023631737919622364	NA	10	1.074682666848919	9	43.8676591735598	0.0000000000057763	7.25178e-12
PA3913	1.0745597455711555	0.014003757226527932	0.11833747177681266	0.017080542796390635	NA	48	1.0745597455711555	47	60.6895078653757	0.0000000000016245	2.15423e-12
PA0409	1.0745105746272996	0.01634404250836196	0.12784382076722348	0.029329383962129137	pilH	19	1.0745105746272996	18	35.3429182236418	0.000000000000000055511	1.63827e-16
PA3340	1.0744803377166168	0.01506588417532894	0.12274316345658091	0.017534737636654415	NA	49	1.0744803377166168	48	59.115309019524	0.000000000000000055511	1.63827e-16
PA1585	1.0744744324164717	0.010906442551983383	0.10443391475944672	0.022265385438534797	sucA	22	1.0744744324164717	21	46.5551601766578	0.0000000000016245	2.15423e-12
PA2378	1.0742120851914128	0.01930436839264098	0.13894016119409455	0.018734687513535846	NA	55	1.0742120851914128	54	55.3220880256266	0	0
PA4230	1.0741332262594934	0.006338535669377328	0.07961492114784344	0.024004801923738904	pchB	11	1.0741332262594934	10	43.1748610654073	0.00000000000053346	1.36711e-12
PA3618	1.074072663740168	0.00593822433812487	0.07705987502017421	0.018689764953239655	NA	17	1.074072663740168	16	55.451460867454	0	0
PA5423	1.0739529907343044	0.007433445827381904	0.08621743343072737	0.016010175457676377	NA	29	1.0739529907343044	28	64.7286492706743	0	0
PA2721	1.0739483179646983	0.005701790342081468	0.07551020025189623	0.018877550062974056	NA	16	1.0739483179646983	15	54.8966774816965	0.0000000000016244	2.15423e-12
PA0868	1.0739258906612241	0.005473004274342007	0.07397975584132464	0.030202108851154773	NA	6	1.0739258906612241	5	34.3123045414473	0.00000019774	2.1925e-07
PA4810	1.0739198474213394	0.015403477536505384	0.12411074706287681	0.030101277612621054	fdnI	17	1.0739198474213394	16	34.4271447298988	0.00000000000000011102	3.25519e-16
PA0630	1.0739197366548292	0.0013028572695042223	0.03609511420544645	0.014735768668471412	NA	6	1.0739197366548292	5	70.3255466882172	0.0000000055068	6.34535e-09
PA3628	1.073892431550197	0.006428855450102645	0.08018014373959831	0.010351212046666038	NA	60	1.073892431550197	59	100.112702591152	0.0000000000016245	2.15423e-12
PA2306	1.073795024075371	0.009049953792304371	0.09513124508963589	0.01736850961971538	ambA	30	1.073795024075371	29	59.6620456467317	0.0000000000016244	2.15423e-12
PA3407	1.07371741213908	0.009035283294014798	0.09505410719171896	0.021806907758799246	hasAp	19	1.07371741213908	18	47.5172076544844	0	0
PA4897	1.0737000964126153	0.01336363405535935	0.11560118535447356	0.010641951703628775	NA	118	1.0737000964126153	117	97.3688885018461	0.0000000000016245	2.15423e-12
PA5191	1.0735655032474343	0.00280175225895086	0.05293158092245932	0.010380737077266756	NA	26	1.0735655032474343	25	99.8127640897395	0.0000000000016245	2.15423e-12
PA3863	1.0735365656536235	0.007678774245368742	0.08762861544820129	0.01403180841221641	dauA	39	1.0735365656536235	38	73.8405247685385	0	0
PA1948	1.0734502339249632	0.004885455797161224	0.0698960356326539	0.011649339272108983	rbsC	36	1.0734502339249632	35	88.9384719894861	0.0000000000016245	2.15423e-12
PA1885	1.073390825179052	0.006729237740816086	0.08203193122690752	0.021180553566603	NA	15	1.073390825179052	14	48.9149521413186	0.000000000000000055511	1.63827e-16
PA2424	1.0733053493189573	0.030946203375987857	0.1759153301335272	0.012470307120449399	pvdL	199	1.0733053493189573	198	83.0777062828596	0	0
PA0148	1.0732749933048897	0.005329366906072363	0.07300251301203517	0.012708106344010412	NA	33	1.0732749933048897	32	81.5219697994036	0	0
PA3184	1.0731434331556802	0.0036801865969525193	0.0606645415127529	0.014713312493338092	NA	17	1.0731434331556802	16	70.4074194852659	0.000000000000000055511	1.63827e-16
PA4824	1.0730850339000857	0.006953613040126473	0.08338832676176249	0.03404314184513153	NA	6	1.0730850339000857	5	30.4289827916858	0.00000035961	3.95898e-07
PA0478	1.0730031538553264	0.012168463456403029	0.11031075857051763	0.022517089303092874	NA	24	1.0730031538553264	23	46.0032218819582	0.0000000000016245	2.15423e-12
PA0877	1.0729342164091373	0.011907514147645591	0.10912155675046792	0.025034202023006748	NA	19	1.0729342164091373	18	41.3764088965773	0	0
PA2426	1.0728936475604072	0.00947508826145144	0.09734006503722627	0.022943273356320754	pvdS	18	1.0728936475604072	17	45.1463825658526	0.0000000000016246	2.15423e-12
PA1228	1.0728895076712621	0.0038517297757599076	0.062062305594941504	0.027755106830130945	NA	5	1.0728895076712621	4	37.3193951010265	0.0000015392	1.66136e-06
PA0878	1.0727742960808841	0.005835101147782834	0.07638783376809971	0.019723253869114048	NA	15	1.0727742960808841	14	52.5140622669645	0	0
PA0866	1.0727738603727919	0.007455584155919189	0.0863457245954841	0.010037486599849148	aroP2	74	1.0727738603727919	73	103.187980492088	0.0000000000016245	2.15423e-12
PA2555	1.0726524027984037	0.011831430074980996	0.10877237735280496	0.014666864370212194	NA	55	1.0726524027984037	54	70.6142302041396	0.000000000000000055511	1.63827e-16
PA4492	1.0725479763458516	0.009108676327952134	0.09543938562224787	0.011659776711177168	NA	67	1.0725479763458516	66	88.8215055444964	0	0
PA4979	1.072460544183694	0.016556511289630326	0.12867210765985893	0.05253016798251955	NA	6	1.072460544183694	5	19.7143231977136	0.0000031007	3.32438e-06
PA0335	1.0723854184228465	0.013767465545251387	0.11733484369636918	0.026236868663439418	NA	20	1.0723854184228465	19	39.4696657653758	0.0000000000016244	2.15423e-12
PA3324	1.0723300485534826	0.01191082995536082	0.10913674887663101	0.01664319817443473	NA	43	1.0723300485534826	42	62.2196341967864	0	0
PA0496	1.072200898163978	0.020514295959835022	0.14322812558933745	0.023871354264889576	NA	36	1.072200898163978	35	43.3771511064437	0.0000000000016245	2.15423e-12
PA2287	1.07218904204648	0.00581062757572616	0.07622747257863244	0.021141696998560344	NA	13	1.07218904204648	12	48.9774125573943	0.0000000000000017208	4.80971e-15
PA4486	1.0721650758636891	0.003785431590182546	0.06152586114945931	0.017760986248381936	NA	12	1.0721650758636891	11	58.2993550502689	0.0000000000016268	2.15423e-12
PA0680	1.0720860280974638	0.01891366672668319	0.13752696727072544	0.048623125576575166	NA	8	1.0720860280974638	7	21.2947205629856	0.000000063409	7.11649e-08
PA3115	1.0720831924075316	0.008641037122317256	0.09295717897138045	0.011442237756819894	fimV	66	1.0720831924075316	65	90.4905600380295	0.0000000000016245	2.15423e-12
PA0123	1.0720749442413295	0.016407749710422782	0.12809273871075902	0.027952127196012064	NA	21	1.0720749442413295	20	37.0422799098013	0.000000000000000055511	1.63827e-16
PA0386	1.0720522998002682	0.009448212096322519	0.09720191405688737	0.02597830426710846	NA	14	1.0720522998002682	13	39.8563191022428	0.0000000000016273	2.15423e-12
PA2258	1.0720512785464549	0.0074852537814745395	0.08651736115644386	0.016350244407822144	ptxR	28	1.0720512785464549	27	63.3262149243857	0.0000000000016245	2.15423e-12
PA2529	1.0720493534782314	0.05424523776613696	0.23290607069403957	0.04658121413880791	NA	25	1.0720493534782314	24	22.2278053707226	0	0
PA0192	1.0720231019594875	0.011685128865409925	0.10809777456270747	0.01158929790967488	NA	87	1.0720231019594875	86	89.3397937291022	0.000000000000000055511	1.63827e-16
PA3394	1.0719755974384522	0.020983110875535105	0.14485548272514612	0.05475022619070707	nosF	7	1.0719755974384522	6	18.9106532702735	0.00000070642	7.70696e-07
PA0617	1.0719609568039505	0.003088808252404641	0.055577047892134766	0.017575005696740587	NA	10	1.0719609568039505	9	58.9106764179146	0.0000000000019193	2.46952e-12
PA0339	1.0719509592579946	0.0069551947044065	0.08339780994970132	0.024074874012142655	NA	12	1.0719509592579946	11	43.0054439759935	0.0000000000016900	2.19842e-12
PA0930	1.071896416696803	0.008200875067607787	0.09055868300504258	0.01600866471204714	NA	32	1.071896416696803	31	64.6727458976926	0.0000000000016244	2.15423e-12
PA4909	1.0717814191624495	0.00532235409118241	0.07295446587551999	0.015212057704880906	NA	23	1.0717814191624495	22	68.0558006494547	0	0
PA2064	1.0717720542713758	0.010732817802409141	0.10359931371591774	0.031236368375819907	pcoB	11	1.0717720542713758	10	33.1429131337634	0.0000000000073812	9.22929e-12
PA0045	1.0713093448440592	0.014187954576569847	0.11911320068140997	0.02539501971268619	NA	22	1.0713093448440592	21	40.7576271729528	0.0000000000016244	2.15423e-12
PA4130	1.0713059319469382	0.006678282462572984	0.08172075906752815	0.011225209551830609	NA	53	1.0713059319469382	52	92.2066614472847	0.000000000000000055511	1.63827e-16
PA5340	1.0712954452463006	0.01003168656626268	0.10015830752495113	0.01798896307350945	NA	31	1.0712954452463006	30	57.5371702488328	0	0
PA1216	1.0712363223616368	0.00882104819832682	0.09392043546708469	0.016602944202692278	NA	32	1.0712363223616368	31	62.3386706050385	0.0000000000016245	2.15423e-12
PA4205	1.0712323614576682	0.0028083229249286188	0.05299361211437298	0.012852838837092437	mexG	17	1.0712323614576682	16	80.5272336619271	0.000000000000000055511	1.63827e-16
PA0722	1.0712128395423763	0.023220237497654755	0.15238188047682952	0.029325906570972966	NA	27	1.0712128395423763	26	35.2928262545365	0.000000000000000055511	1.63827e-16
PA1678	1.071162417277815	0.02165713274607981	0.14716362575745343	0.03933113338427225	NA	14	1.071162417277815	13	26.3142624507526	0.0000000000022063	2.82052e-12
PA1135	1.071131431626413	0.008767584001340246	0.09363537793665515	0.01274216098985906	NA	54	1.071131431626413	53	81.2228630389869	0.0000000000016245	2.15423e-12
PA0443	1.0709406848742675	0.022781700541714387	0.15093608098037523	0.026274599176203107	NA	33	1.0709406848742675	32	39.386429214121	0.000000000000000055511	1.63827e-16
PA0837	1.070905328945823	0.0034315663077108855	0.058579572443906464	0.011715914488781292	slyD	25	1.070905328945823	24	88.3281931604323	0	0
PA5015	1.0709002978424265	0.03353951189442622	0.18313795863890758	0.018406057384147963	aceE	99	1.0709002978424265	98	56.2229653840541	0	0
PA1896	1.0707960923852557	0.007145949002048684	0.08453371517949915	0.012463816327106275	NA	46	1.0707960923852557	45	83.0237505392919	0.0000000000016245	2.15423e-12
PA0221	1.0707491246555794	0.01488793893471185	0.12201614210714846	0.022657828771646155	NA	29	1.0707491246555794	28	45.6694281442824	0.000000000000000055511	1.63827e-16
PA0107	1.070722459009126	0.004544859033869905	0.06741556966954967	0.02032655905654182	NA	11	1.070722459009126	10	50.9066583879989	0.00000000000010347	2.70756e-13
PA5181	1.0707156758140366	0.012782030957813785	0.1130576444023746	0.012719978782430849	NA	79	1.0707156758140366	78	81.3487143425226	0	0
PA3512	1.0707125117677865	0.01749530167172341	0.1322698063494591	0.03668504376835901	NA	13	1.0707125117677865	12	28.2063829079577	0.0000000000012217	2.15423e-12
PA1132	1.0706545314747435	0.0075127147276180545	0.08667591780660909	0.011795098422978155	NA	54	1.0706545314747435	53	87.7249462051571	0.0000000000016245	2.15423e-12
PA3210	1.0705830993486383	0.009523783063790444	0.09758987172750277	0.013404999816170004	trkH	53	1.0705830993486383	52	77.1868609316042	0	0
PA3194	1.070511393569553	0.004593791602237049	0.06777751546226114	0.014450214849357539	edd	22	1.070511393569553	21	71.6013717407361	0.0000000000016245	2.15423e-12
PA2281	1.0704949077732053	0.008025123495270353	0.08958305361657612	0.018286064246749893	NA	24	1.0704949077732053	23	56.5811879671553	0.0000000000016245	2.15423e-12
PA3968	1.0704935356795167	0.006279351988109109	0.07924236233296625	0.02117841216918288	NA	14	1.0704935356795167	13	48.8538312969924	0.0000000000016246	2.15423e-12
PA2236	1.0704071538057964	0.005103813372898369	0.07144097824707028	0.016838800057701345	pslF	18	1.0704071538057964	17	61.4417194951866	0.0000000000016245	2.15423e-12
PA1254	1.0703526801951833	0.005316387373403139	0.0729135609705296	0.01458271219410592	NA	25	1.0703526801951833	24	70.9455477053671	0	0
PA3852	1.0703447895528062	0.00966476143373672	0.09830951853069325	0.02538340853620296	NA	15	1.0703447895528062	14	40.7579103767905	0.00000000000000027756	8.01984e-16
PA3783	1.0702510517036294	0.005744588025822163	0.0757930605386942	0.022852467592685523	NA	11	1.0702510517036294	10	45.2699203001624	0.00000000000033296	8.60392e-13
PA0855	1.0702238351687239	0.00452928785892737	0.06729998409306923	0.020291708693963406	NA	11	1.0702238351687239	10	50.9822138705063	0.00000000000010192	2.66841e-13
PA0258	1.0701496745678802	0.0009261087504616281	0.030432034937901017	0.011502228047902149	NA	7	1.0701496745678802	6	89.937391640464	0.000000000063648	7.74194e-11
PA4946	1.0701245743921075	0.007859084919420856	0.08865148007462062	0.011846552331058826	mutL	56	1.0701245743921075	55	87.3223050827558	0.0000000000016245	2.15423e-12
PA0876	1.0699700853512908	0.007362534929895384	0.08580521505069132	0.010897273208716455	NA	62	1.0699700853512908	61	94.9222400480127	0.0000000000016244	2.15423e-12
PA3606	1.0699336097794223	0.019946574661920173	0.1412323428323703	0.030819423885966226	NA	21	1.0699336097794223	20	33.5624687756637	0	0
PA3193	1.0697941427405	0.022902741234193506	0.15133651652589836	0.028599913357881687	glk	28	1.0697941427405	27	36.1647436021088	0.0000000000016244	2.15423e-12
PA2722	1.0697505532168334	0.003376440828400955	0.05810714954634202	0.014093053834301733	NA	17	1.0697505532168334	16	73.3898751652841	0.000000000000000055511	1.63827e-16
PA4970	1.0696823476718114	0.0019583629881186767	0.044253395215719624	0.009227470773441934	NA	23	1.0696823476718114	22	112.084287691274	0.000000000000000055511	1.63827e-16
PA1439	1.0696755763473411	0.004810965034490861	0.06936112048180061	0.013872224096360122	NA	25	1.0696755763473411	24	74.5555440940661	0	0
PA1700	1.069480827897852	0.014521257309254238	0.12050417963396223	0.05389110744687705	NA	5	1.069480827897852	4	19.1897533844967	0.000021728	2.29974e-05
PA3019	1.0693577889619779	0.00815525021797588	0.09030642401277929	0.012289147740373964	NA	54	1.0693577889619779	53	84.1472162358736	0.0000000000016245	2.15423e-12
PA3631	1.0692595096054922	0.005020471158406665	0.07085528320744096	0.013157495776836534	NA	29	1.0692595096054922	28	78.5901868659338	0.000000000000000055511	1.63827e-16
PA1314	1.0690936157008997	0.015545923706241463	0.12468329361322415	0.03219308798095378	NA	15	1.0690936157008997	14	32.1177587463102	0.0000000000000081046	2.20929e-14
PA1148	1.069038655019171	0.01261561358628619	0.11231924851193667	0.01500929092398521	toxA	56	1.069038655019171	55	68.8868821624201	0.0000000000016245	2.15423e-12
PA4358	1.06901776613627	0.013954786888212903	0.11813038088575226	0.011932970484066448	NA	98	1.06901776613627	97	86.6450776017338	0.0000000000016245	2.15423e-12
PA1909	1.0690153984819024	0.020433751106551767	0.14294667224721172	0.02701438182217005	NA	28	1.0690153984819024	27	38.2733913898927	0.0000000000016245	2.15423e-12
PA5073	1.0688567686923167	0.011356339034092298	0.10656612517161491	0.021313225034322984	NA	25	1.0688567686923167	24	48.5076891094256	0	0
PA0242	1.068855248381642	0.007076334090341067	0.08412094917641542	0.01754043042744523	NA	23	1.068855248381642	22	58.9412308265509	0	0
PA2349	1.0688018293841577	0.012569674299280197	0.11211455881945126	0.02642565493699068	NA	18	1.0688018293841577	17	39.1221608657483	0.0000000000016244	2.15423e-12
PA3030	1.0687257677921969	0.011521764139467509	0.10733948080490938	0.02105100412319812	mobA	26	1.0687257677921969	25	49.108913302316	0.0000000000016245	2.15423e-12
PA4775	1.0686787172696364	0.0015441182527933858	0.03929527010714376	0.01757337903075778	NA	5	1.0686787172696364	4	58.8258625771733	0.00000025004	2.76252e-07
PA5149	1.0686429284780197	0.06828854645750489	0.2613207731075065	0.06533019327687663	NA	16	1.0686429284780197	15	15.8234932123604	0.000000000047163	5.75509e-11
PA2942.1	1.0685239299377296	0.004806103081458483	0.06932606350759059	0.0192275905155916	NA	13	1.0685239299377296	12	53.7609905313856	0.00000000000000061062	1.73306e-15
PA0628	1.0685227196960077	0.02574925135267445	0.16046573264306135	0.033459418218307155	NA	23	1.0685227196960077	22	30.8939539686317	0	0
PA2340	1.0683196941456816	0.027646143538131086	0.1662712949914419	0.04032671245634986	NA	17	1.0683196941456816	16	25.6305425042493	0.000000000000010159	2.74969e-14
PA2911	1.0683024610012148	0.014408738929092836	0.1200364066818598	0.016975711430801853	NA	50	1.0683024610012148	49	60.8862365118311	0.0000000000016244	2.15423e-12
PA3856	1.0681443808952154	0.0030971597575326984	0.05565213165308853	0.013117333226461803	NA	18	1.0681443808952154	17	78.7896967220753	0.0000000000016245	2.15423e-12
PA4054	1.06814256467017	0.009555404294924715	0.0977517482960009	0.02133118028003308	ribB	21	1.06814256467017	20	48.4506630425237	0	0
PA1127	1.0680755647033104	0.019999620223622894	0.1414200135186774	0.0229413555693315	NA	38	1.0680755647033104	37	45.0486637815766	0.0000000000016244	2.15423e-12
PA3632	1.0680182707467283	0.006769596758594656	0.08227755926493358	0.021989602670669246	NA	14	1.0680182707467283	13	46.9971972584052	0.0000000000016248	2.15423e-12
PA2215	1.0680039442104423	0.01874036522170888	0.13689545361957378	0.024587149293435907	NA	31	1.0680039442104423	30	42.0318252667708	0	0
PA1672	1.068002917448324	0.012490933780166387	0.11176284615276397	0.019455414281210434	NA	33	1.068002917448324	32	53.1184919120373	0	0
PA4231	1.0679401014401209	0.030996478429603982	0.17605816774465188	0.04401454193616297	pchA	16	1.0679401014401209	15	23.4788737675587	0.0000000000017771	2.29907e-12
PA2528	1.0679190322185352	0.010587251557201922	0.10289437087227815	0.018189326847427863	NA	32	1.0679190322185352	31	56.8136296996677	0.0000000000016245	2.15423e-12
PA1464	1.067847499766958	0.04598175565587664	0.2144335693306359	0.059473171492490005	NA	13	1.067847499766958	12	17.3753483006956	0.00000000035796	4.26732e-10
PA0364	1.067843504103802	0.011113616101025608	0.10542113687978141	0.014480706813918715	NA	53	1.067843504103802	52	71.3615121957765	0.000000000000000055511	1.63827e-16
PA0701a	1.067820897264617	0.01556644787610475	0.12476557167786613	0.04158852389262204	NA	9	1.067820897264617	8	24.8470996484164	0.0000000036800	4.26214e-09
PA2842	1.0678157399306811	0.006905810770066826	0.08310120799402874	0.019064724617480298	NA	19	1.0678157399306811	18	54.202288398452	0	0
PA1505	1.067802435806144	0.007837093768752534	0.08852736169542462	0.016162810985667617	moaA2	30	1.067802435806144	29	63.933511657398	0.0000000000016245	2.15423e-12
PA2826	1.0677953482969489	0.01594256961430115	0.12626388879763345	0.033745443728747763	NA	14	1.0677953482969489	13	30.6216698013714	0.0000000000017080	2.21873e-12
PA1716	1.0677892923394448	0.007990805313421914	0.089391304462022	0.011087626723530024	pscC	65	1.0677892923394448	64	93.1974831626926	0	0
PA0090	1.0677066621445246	0.01801561967818066	0.1342222771308126	0.01762424842035612	clpV1	58	1.0677066621445246	57	58.6293893120918	0.0000000000016245	2.15423e-12
PA1316	1.0677006166438825	0.012282029851940953	0.11082431976755351	0.02478107125604233	NA	20	1.0677006166438825	19	41.6969866213643	0.0000000000016245	2.15423e-12
PA3424	1.0676488539075444	0.004880668401912606	0.06986178069526003	0.017465445173815007	NA	16	1.0676488539075444	15	59.1608710026739	0.0000000000016244	2.15423e-12
PA1452	1.0676405870207681	0.021544019149012914	0.146778810286134	0.02824759521001082	flhA	27	1.0676405870207681	26	36.5789349817078	0	0
PA2296	1.0675476411055107	0.01902791700773458	0.13794171598082494	0.023656809122841276	NA	34	1.0675476411055107	33	43.6754578993764	0.0000000000016244	2.15423e-12
PA1596	1.0674942831762724	0.025688288619896762	0.16027566446562236	0.0198797495031025	htpG	65	1.0674942831762724	64	51.9722921689096	0	0
PA2488	1.0674804122548773	0.0070979547096757505	0.08424936029238293	0.01883872966746398	NA	20	1.0674804122548773	19	54.8439016328823	0.0000000000016245	2.15423e-12
PA3039	1.0674384002897426	0.008227192541754351	0.09070387280460714	0.01684328633441982	NA	29	1.0674384002897426	28	61.3401140879529	0	0
PA1982	1.067284861208903	0.017422750567982297	0.1319952672181177	0.018856466745445385	exaA	49	1.067284861208903	48	54.787294551552	0	0
PA3213	1.067185427865369	0.008070158382178484	0.08983406025655571	0.02245851506413893	NA	16	1.067185427865369	15	45.9979954015628	0.0000000000016245	2.15423e-12
PA0719	1.0671488574374761	0.0039118562409707494	0.06254483384717517	0.014741958713841156	NA	18	1.0671488574374761	17	70.0740649372469	0.0000000000016245	2.15423e-12
PA1247	1.0671097787712145	0.007548982391350877	0.08688488010782358	0.018959835230536404	aprE	21	1.0671097787712145	20	54.4841263058962	0	0
PA4882	1.0670880093266664	0.03027008247561164	0.17398299478860468	0.02684615893231888	NA	42	1.0670880093266664	41	38.4784848771629	0.0000000000016245	2.15423e-12
PA2365	1.0669139126066267	0.009419360590808478	0.0970533904137742	0.023538904705899973	NA	17	1.0669139126066267	16	43.881194235018	0	0
PA5103	1.0668084166751786	0.011823152366075689	0.10873432009294806	0.013591790011618508	NA	64	1.0668084166751786	63	75.9917700504338	0.0000000000016245	2.15423e-12
PA4784	1.0668037390413752	0.006387109700220876	0.07991939501911208	0.025272731748311017	NA	10	1.0668037390413752	9	40.8686297556245	0.0000000000094549	1.17659e-11
PA0616	1.0667752943334985	0.01700737485679017	0.13041232632228508	0.03162963507701763	NA	17	1.0667752943334985	16	32.6544439819782	0.00000000000000027756	8.01984e-16
PA4720	1.0667174860391546	0.005984280598015367	0.07735813207423875	0.017747172640667323	trmA	19	1.0667174860391546	18	58.1963213200416	0.000000000000000055511	1.63827e-16
PA4404	1.0667168687365007	0.0035704468424851625	0.059753216168547466	0.010401699806434846	NA	33	1.0667168687365007	32	99.2933733807913	0.000000000000000055511	1.63827e-16
PA1106	1.0667107214579918	0.009024197917885009	0.0949957784213857	0.017343776903051816	NA	30	1.0667107214579918	29	59.5497101050024	0.0000000000016245	2.15423e-12
PA4827	1.0666924167943896	0.010460200054744179	0.1022751194315811	0.021325836600893478	NA	23	1.0666924167943896	22	48.429894895524	0	0
PA5257	1.0666673938595368	0.012323782646827272	0.11101253373753467	0.014331656479525359	NA	60	1.0666673938595368	59	72.0639594254022	0.0000000000016245	2.15423e-12
PA1591	1.0666396148526474	0.018728927827136203	0.13685367304948817	0.02017797326139926	NA	46	1.0666396148526474	45	51.1836570067316	0.0000000000016245	2.15423e-12
PA1027	1.0666163938147664	0.02205858741473852	0.1485213365639379	0.01901620853711015	NA	61	1.0666163938147664	60	54.3100491586765	0	0
PA5207	1.0664591031788935	0.009561187772167648	0.09778132629580992	0.015657543256360863	NA	39	1.0664591031788935	38	65.9551151128888	0	0
PA4175	1.0663152879418356	0.008728373751852302	0.09342576599553414	0.014590653332847177	piv	41	1.0663152879418356	40	70.7730771835014	0.000000000000000055511	1.63827e-16
PA5270	1.0662356633286336	0.03419453846446113	0.18491765319855522	0.024492941505401867	NA	57	1.0662356633286336	56	42.1585491920157	0	0
PA0450	1.066225225979122	0.008730924643971728	0.09343941697148868	0.013348488138784097	NA	49	1.066225225979122	48	77.3557135896784	0	0
PA4574	1.0662185674384856	0.013471945347278056	0.11606870959598911	0.026627988191372954	NA	19	1.0662185674384856	18	38.7779427297906	0	0
PA3336	1.0662147552255354	0.007026939024069087	0.08382683952093796	0.011975262788705423	NA	49	1.0662147552255354	48	86.2258117708613	0	0
PA2829	1.0661941705144038	0.009882594515595007	0.09941123938265234	0.02072867633056135	NA	23	1.0661941705144038	22	49.8134454399729	0	0
PA4703	1.0660885497998676	0.004893068428186908	0.0699504712506421	0.016487484189507892	NA	18	1.0660885497998676	17	62.6242081304409	0.0000000000016244	2.15423e-12
PA4323	1.0660589425433753	0.006670777664105419	0.08167482882813663	0.0182630469310373	NA	20	1.0660589425433753	19	56.5349970239402	0.0000000000016245	2.15423e-12
PA4478	1.0660176702762334	0.005469369217633882	0.07395518384558233	0.02134902265060761	NA	12	1.0660176702762334	11	48.3619945537243	0.0000000000016426	2.1554e-12
PA2998	1.0660075314618531	0.024358252492057423	0.15607130579340145	0.02676600812491219	nqrB	34	1.0660075314618531	33	38.5741647540286	0.0000000000016245	2.15423e-12
PA1092	1.0659648245622209	0.030033472662098774	0.17330168107118515	0.028490620866418848	fliC	37	1.0659648245622209	36	36.2384424710065	0	0
PA1278	1.0659425766641335	0.006727634647445839	0.08202215949026116	0.03668142485631069	cobP	5	1.0659425766641335	4	28.1462608106565	0.0000047402	5.06683e-06
PA4364	1.0659351778047823	0.007654045826055671	0.08748740381366721	0.01824238474358151	NA	23	1.0659351778047823	22	56.5957456902931	0	0
PA1450	1.0659216641281894	0.007600443713710439	0.08718052370633271	0.017097507368608805	NA	26	1.0659216641281894	25	60.385107660903	0.0000000000016245	2.15423e-12
PA5343	1.06592110467671	0.0091412052541355	0.0956096504236654	0.013946100846164624	NA	47	1.06592110467671	46	74.0303374855135	0	0
PA0706	1.0657527911178861	0.017735275534991605	0.13317385454732322	0.027768668248657206	cat	23	1.0657527911178861	22	37.1769012054384	0	0
PA3091	1.0657527049915414	0.005012216894556453	0.07079701190415068	0.01769925297603767	NA	16	1.0657527049915414	15	58.3274896274421	0.0000000000016245	2.15423e-12
PA2500	1.0656792403388036	0.010643095842663743	0.10316538102805486	0.027572107855926408	NA	14	1.0656792403388036	13	37.4406417523578	0.0000000000016308	2.15423e-12
PA0691	1.0656678681489606	0.012617621366616786	0.11232818598471528	0.02808204649617882	NA	16	1.0656678681489606	15	36.7605653180977	0.0000000000016246	2.15423e-12
PA4704.1	1.0656170356608852	0.00958742794728595	0.09791541220505559	0.026168994668290115	prrF1	14	1.0656170356608852	13	39.4469599072382	0.0000000000016277	2.15423e-12
PA0196	1.0656003761946422	0.006139583660693554	0.07835549540838571	0.015366776926330332	pntB	26	1.0656003761946422	25	67.1760395305739	0.0000000000016245	2.15423e-12
PA2300	1.0655904523555508	0.011131449676481484	0.10550568551732879	0.013620725431293714	chiC	60	1.0655904523555508	59	75.787035917834	0.0000000000016244	2.15423e-12
PA2153	1.0655177566078295	0.013507647245932263	0.11622240423400414	0.01772375048630369	glgB	43	1.0655177566078295	42	58.2404495166079	0	0
PA5441	1.0654604876458789	0.009393717170583293	0.09692119051365028	0.011117623024648802	NA	76	1.0654604876458789	75	92.8446172910113	0.0000000000016244	2.15423e-12
PA3630	1.0652806711972274	0.010177557392772114	0.10088388073806495	0.01873366635026834	gfnR	29	1.0652806711972274	28	55.0946264020472	0	0
PA0473	1.0652208272139512	0.006895141127494525	0.08303698650297062	0.02303031635357475	NA	13	1.0652208272139512	12	44.8146409181436	0.0000000000000049405	1.36021e-14
PA5307	1.0652154904675137	0.01097621644694416	0.10476743982241887	0.012522104140247448	NA	70	1.0652154904675137	69	82.4216729600684	0.0000000000016245	2.15423e-12
PA3377	1.0650974147456906	0.00491985516539012	0.07014167923132522	0.01462555114589907	NA	23	1.0650974147456906	22	70.5638753884612	0	0
PA4929	1.0650923564640178	0.029411079907412683	0.17149658861742026	0.020797016155962446	NA	68	1.0650923564640178	67	49.6240955996274	0.0000000000016245	2.15423e-12
PA3174	1.0650322904389669	0.005012878615821289	0.07080168511992697	0.021347511278880623	NA	11	1.0650322904389669	10	48.343059909691	0.00000000000017303	4.50168e-13
PA4779	1.0650260233766486	0.019444481319523515	0.139443469978065	0.031180507788940444	NA	20	1.0650260233766486	19	33.0976322548449	0.0000000000016245	2.15423e-12
PA1434	1.0649551945366016	0.006911589192110905	0.08313596810112278	0.020783992025280695	NA	16	1.0649551945366016	15	49.6519947768457	0.0000000000016245	2.15423e-12
PA0225	1.0648989414518402	0.0018995630435599588	0.04358397691308078	0.0164731948655989	NA	7	1.0648989414518402	6	62.6435500981272	0.00000000055625	6.58689e-10
PA3378	1.0645772629497974	0.008573207795623402	0.09259161838753766	0.016368040310716224	NA	32	1.0645772629497974	31	63.0364732333355	0.0000000000016244	2.15423e-12
PA3639	1.0645598861781855	0.013785197802635568	0.1174103820053217	0.03137924450815444	accA	14	1.0645598861781855	13	32.8808143829391	0.0000000000016579	2.1646e-12
PA5084	1.064558225694102	0.00671700689891501	0.0819573480471093	0.0157726989856888	NA	27	1.064558225694102	26	65.4152032199366	0	0
PA2057	1.0644916894154564	0.030422664898959447	0.1744209416869415	0.018086609107875067	NA	93	1.0644916894154564	92	57.0445272078178	0	0
PA1951	1.064365997691779	0.014143436108534762	0.11892617923962226	0.020702390513800618	NA	33	1.064365997691779	32	49.833914131232	0	0
PA1813	1.0641300707874672	0.016383081802661747	0.12799641324139419	0.02510216187645211	NA	26	1.0641300707874672	25	41.0947395255645	0.0000000000016244	2.15423e-12
PA2846	1.0640690948646014	0.010261764221382886	0.10130036634377432	0.02112258653193912	NA	23	1.0640690948646014	22	48.8357449431575	0	0
PA3848	1.0640464821332205	0.009320023869829719	0.09654027071553983	0.013518341838964292	NA	51	1.0640464821332205	50	76.3056815656643	0.000000000000000055511	1.63827e-16
PA2938	1.0638849686550513	0.003829711182329249	0.0618846603152126	0.012903843684747665	NA	23	1.0638849686550513	22	79.9333920417371	0	0
PA3781	1.063801697969042	0.012950578145753846	0.11380060696566537	0.018222681095310334	NA	39	1.063801697969042	38	56.6002128884278	0.000000000000000055511	1.63827e-16
PA2684	1.063780861332763	0.012314658311344808	0.11097143015814841	0.009247619179845701	NA	144	1.063780861332763	143	111.531142039597	0.0000000000016244	2.15423e-12
PA2118	1.06376388413328	0.011632333045900313	0.10785329408924102	0.021570658817848205	ada	25	1.06376388413328	24	47.8144551244389	0	0
PA2115	1.0636859602384365	0.006915491955690824	0.083159436961122	0.024006061657580752	NA	12	1.0636859602384365	11	42.9621291443035	0.0000000000016907	2.19875e-12
PA2897	1.0636444178642512	0.012918213987001947	0.11365832123959049	0.016236903034227212	NA	49	1.0636444178642512	48	63.5177397459289	0	0
PA3389	1.0636035943072613	0.003968441152174391	0.06299556454365966	0.01683627281491277	NA	14	1.0636035943072613	13	61.2553384396718	0.0000000000016245	2.15423e-12
PA0338	1.0635672562669376	0.008298116142633732	0.0910939961942264	0.014777397519107682	NA	38	1.0635672562669376	37	69.7886059074017	0.0000000000016245	2.15423e-12
PA2006	1.063364001749978	0.026388700158268864	0.16244599151185252	0.03726766635702269	NA	19	1.063364001749978	18	27.6699757309172	0.00000000000000016653	4.84842e-16
PA3467	1.0632950687444893	0.005315270764964147	0.0729059034987164	0.009491540180570924	NA	59	1.0632950687444893	58	108.640113159261	0	0
PA4851	1.063258855178096	0.019860645047252712	0.1409278008316766	0.04697593361055887	NA	9	1.063258855178096	8	21.9504831576224	0.0000000097923	1.1208e-08
PA2086	1.0632487546911842	0.06003886252536702	0.24502828923486983	0.06548656488458804	NA	14	1.0632487546911842	13	15.7458181480533	0.00000000038042	4.53181e-10
PA1376	1.0631856069308714	0.014964658177020536	0.12233011966404896	0.016347049852354606	aceK	56	1.0631856069308714	55	63.0761470905131	0.0000000000016245	2.15423e-12
PA3601	1.0631096271896616	0.021308329323331335	0.14597372819562887	0.0280926570894532	NA	27	1.0631096271896616	26	36.7025473360839	0	0
PA2206	1.0630889904212053	0.011190508879334368	0.10578520160842143	0.027313621606974016	NA	15	1.0630889904212053	14	37.7490061178003	0.00000000000000088818	2.5065e-15
PA2702	1.0630830723275477	0.011237027290721392	0.10600484560019599	0.018739186290632884	NA	32	1.0630830723275477	31	55.021556605721	0.0000000000016244	2.15423e-12
PA2053	1.0630768437516962	0.0044988955051993035	0.06707380640159989	0.02371417167328247	cynT	8	1.0630768437516962	7	43.4784816843513	0.00000000044608	5.30127e-10
PA4474	1.0630503860813008	0.007281947818085994	0.08533432965744792	0.009255807600119154	NA	85	1.0630503860813008	84	111.394207058758	0	0
PA4016	1.0629791943179874	0.01508572788438817	0.12282397113099776	0.024564794226199553	NA	25	1.0629791943179874	24	41.9709936950822	0	0
PA4678	1.0628997585082236	0.019128583072549863	0.13830612087883118	0.02613740004595895	rimI	28	1.0628997585082236	27	39.4442560359821	0.0000000000016245	2.15423e-12
PA1209	1.0628397788202677	0.010944355610027056	0.10461527426732224	0.027959608123693434	NA	14	1.0628397788202677	13	36.8725200155149	0.0000000000016321	2.15423e-12
PA0495	1.062810896351965	0.005200443626848516	0.07211410144242605	0.011127447432072465	NA	42	1.062810896351965	41	92.6472318606383	0.0000000000016245	2.15423e-12
PA2382	1.0627814863617782	0.006921674954842134	0.08319660422662775	0.018603326254788596	lldA	20	1.0627814863617782	19	55.4155167836314	0.0000000000016244	2.15423e-12
PA0446	1.062714171770863	0.013327684453572982	0.11544559087974292	0.020096497850766136	NA	33	1.062714171770863	32	51.2965143177408	0.000000000000000055511	1.63827e-16
PA4908	1.0626475000991626	0.004732511875090302	0.06879325457550546	0.030765278724855728	NA	5	1.0626475000991626	4	33.5068621090079	0.0000023660	2.54327e-06
PA1053	1.0623392047853943	0.016714272998211436	0.12928369192675246	0.028908712353035923	NA	20	1.0623392047853943	19	35.6535563995551	0.0000000000016244	2.15423e-12
PA0454	1.0622779300406127	0.016266245122642662	0.12753919053625307	0.016329720025428977	NA	61	1.0622779300406127	60	63.116126878936	0	0
PA5566	1.062115175860906	0.009982353870760926	0.09991173039618985	0.020833035920989954	NA	23	1.062115175860906	22	49.4690128832674	0	0
PA0926	1.062064652167801	0.00430368417028715	0.06560247076358595	0.018194851702710492	NA	13	1.062064652167801	12	56.6404841814479	0.00000000000000033307	9.59025e-16
PA3037	1.0620484871594884	0.013219448984737417	0.11497586261793132	0.025709384458537134	NA	20	1.0620484871594884	19	40.0848713004254	0.0000000000016245	2.15423e-12
PA1470	1.0619963556369192	0.013202188203331919	0.11490077546880142	0.026360045726471718	NA	19	1.0619963556369192	18	39.0944721697048	0	0
PA4369	1.0619505739470678	0.004682201900472104	0.06842661690067765	0.013967524685963666	NA	24	1.0619505739470678	23	73.778989787298	0.0000000000016245	2.15423e-12
PA3550	1.0618419367473153	0.006508984203502024	0.0806782759080908	0.01646838410852497	algF	24	1.0618419367473153	23	62.5718432730435	0.0000000000016245	2.15423e-12
PA5525	1.0617017735939978	0.013244911929262592	0.11508654104308892	0.019181090173848152	NA	36	1.0617017735939978	35	53.7190080248326	0.0000000000016244	2.15423e-12
PA4802	1.061553159882167	0.0018427969532180941	0.04292781095301849	0.01041152346093188	NA	17	1.061553159882167	16	98.9592947644182	0	0
PA4472	1.0615427255042926	0.0050363366380699335	0.07096715182441757	0.007608477303269495	pmbA	87	1.0615427255042926	86	135.416314508604	0	0
PA4677	1.0615355567525921	0.005450834060819159	0.07382976405772376	0.01539456999246835	NA	23	1.0615355567525921	22	66.9267460543827	0	0
PA5346	1.0613981891973459	0.013236501659394414	0.1150499963467814	0.014494937079641583	NA	63	1.0613981891973459	62	71.0759767614608	0.000000000000000055511	1.63827e-16
PA0452	1.0613368263532783	0.005833593052939316	0.0763779618276065	0.01800245824716928	NA	18	1.0613368263532783	17	57.2261863163152	0.0000000000016245	2.15423e-12
PA2833	1.0613349581904572	0.01792494464953524	0.1338840716797007	0.03578202326940886	NA	14	1.0613349581904572	13	28.7913043753466	0.0000000000018085	2.33556e-12
PA1866	1.0613012901349435	0.010737136486843117	0.10362015482927593	0.012754759353444878	NA	66	1.0613012901349435	65	80.7694409648374	0.0000000000016245	2.15423e-12
PA2665	1.0612721649635635	0.019974978337884405	0.14133286361594888	0.024602893607770713	NA	33	1.0612721649635635	32	41.8723367741146	0	0
PA1976	1.061204441435207	0.04830549179073733	0.21978510365977338	0.04081306915038002	ercS'	29	1.061204441435207	28	25.2406348737916	0	0
PA3619	1.0611920928388558	0.004391412064263572	0.06626773018795477	0.007064163773666134	NA	88	1.0611920928388558	87	145.826429834761	0.0000000000016244	2.15423e-12
PA5416	1.0611284145643924	0.025256565732363744	0.15892314410545666	0.024235552268844652	soxB	43	1.0611284145643924	42	42.5041221863609	0	0
PA3219	1.0611154720362033	0.03613694010589399	0.19009718594943478	0.042507023011435406	NA	20	1.0611154720362033	19	24.2337505613648	0.0000000000016250	2.15423e-12
PA2660	1.0611128076002725	0.018122083959168273	0.13461828983896754	0.03010156470947006	NA	20	1.0611128076002725	19	34.2209220491538	0.0000000000016245	2.15423e-12
PA2116	1.0611116389798052	0.004146069946078812	0.0643899832744101	0.0214633277581367	NA	9	1.0611116389798052	8	47.9936170128637	0.000000000019647	2.42425e-11
PA4198	1.0610748089643558	0.00914267392672751	0.09561733068187749	0.015719392332942127	NA	37	1.0610748089643558	36	65.5295595025346	0.000000000000000055511	1.63827e-16
PA4806	1.0609656567669117	0.010681761902679533	0.10335260955911821	0.01989021898346906	NA	27	1.0609656567669117	26	51.7858487420328	0.000000000000000055511	1.63827e-16
PA3053	1.060932483745694	0.013827191382160653	0.11758907849864567	0.016001846758097696	NA	54	1.060932483745694	53	64.3685559709943	0.0000000000016245	2.15423e-12
PA4034	1.0609086532329088	0.01403181196677523	0.11845594947817197	0.02584920738102799	aqpZ	21	1.0609086532329088	20	39.8466454080099	0.000000000000000055511	1.63827e-16
PA4099	1.060907726607825	0.011435927760224592	0.10693889732096826	0.014419637973153513	NA	55	1.060907726607825	54	71.4306248666804	0	0
PA0695	1.0609046624008127	0.015420672920442169	0.12418000209551523	0.02848884631279052	NA	19	1.0609046624008127	18	36.1545796551418	0	0
PA5157	1.0608719312130557	0.005320014622468503	0.0729384303537477	0.02022948081479203	NA	13	1.0608719312130557	12	50.9151165922165	0.0000000000000011102	3.12417e-15
PA2063	1.0608283753460537	0.02133869355559979	0.14607769698211903	0.03542904554142629	NA	17	1.0608283753460537	16	29.071210201227	0.0000000000000013878	3.89431e-15
PA0519	1.0608160289929944	0.006409379875514697	0.0800586027576968	0.008632941154154888	nirS	86	1.0608160289929944	85	119.305717272602	0.0000000000016245	2.15423e-12
PA1945	1.0608046773420146	0.004774294679045611	0.0690962710936387	0.01628614728167198	NA	18	1.0608046773420146	17	63.2410912177292	0.0000000000016245	2.15423e-12
PA1099	1.0608028286035065	0.015091498478726815	0.12284746020462456	0.021384997912531914	fleR	33	1.0608028286035065	32	48.1624002280324	0.000000000000000055511	1.63827e-16
PA4710	1.060785984906329	0.014022988420648065	0.1184186996240377	0.008875856793789855	phuR	178	1.060785984906329	177	116.038899151758	0.0000000000016246	2.15423e-12
PA0818	1.060700744654893	0.0035853725741336493	0.05987798071189149	0.01660716382522835	NA	13	1.060700744654893	12	62.0156024472789	0.000000000000000055511	1.63827e-16
PA0254	1.0606634198554548	0.027350278423714437	0.16537919586125227	0.02923518771516742	NA	32	1.0606634198554548	31	35.2275880319398	0.0000000000016244	2.15423e-12
PA4321	1.0606288881559158	0.010403296708616736	0.10199655243495603	0.016999425405826007	NA	36	1.0606288881559158	35	60.5825408396814	0.0000000000016245	2.15423e-12
PA2443	1.0606141469967378	0.012744123870242168	0.11288987496778517	0.02353916613188416	sdaA	23	1.0606141469967378	22	43.7509647235427	0	0
PA0440	1.0605522680217871	0.011494511786248541	0.1072124609653586	0.024596225412436695	NA	19	1.0605522680217871	18	41.8694806607911	0	0
PA1315	1.0605073428153748	0.007965036637208895	0.08924705394134248	0.017175603539138377	NA	27	1.0605073428153748	26	59.9576818205696	0	0
PA0509	1.0604647403387215	0.010738180253574611	0.1036251912112813	0.012953148901410163	nirN	64	1.0604647403387215	63	79.5010306037574	0.0000000000016244	2.15423e-12
PA1545	1.0604361453354656	0.007790058636952346	0.08826130883321608	0.03335963908025116	NA	7	1.0604361453354656	6	30.868883225542	0.000000038370	4.33672e-08
PA1273	1.060383380823883	0.008621747315146982	0.09285336458711112	0.01895361367825296	cobB	24	1.060383380823883	23	54.3299658278554	0.0000000000016244	2.15423e-12
PA0803	1.0603698994216844	0.014167799075508703	0.11902856411596631	0.02886866719504312	NA	17	1.0603698994216844	16	35.669905732463	0.000000000000000055511	1.63827e-16
PA1689	1.0603655336246038	0.02419234485499451	0.15553888534702345	0.020972859021729837	NA	55	1.0603655336246038	54	49.0987192805376	0	0
PA3094	1.06032823584684	0.01417551943383008	0.11906099039496555	0.02662284679915925	NA	20	1.06032823584684	19	38.6781479436555	0.0000000000016244	2.15423e-12
PA2270	1.0602624998609866	0.011427489452309356	0.10689943616459983	0.030859209122925467	NA	12	1.0602624998609866	11	33.3673647729434	0.0000000000026711	3.39635e-12
PA2664	1.060222100857159	0.0032094113669848324	0.05665166693915398	0.008445131887641715	fhp	45	1.060222100857159	44	121.924782686617	0	0
PA4584	1.0601706828931676	0.00919248811842495	0.09587746408006916	0.010653051564452128	NA	81	1.0601706828931676	80	96.6526722857981	0	0
PA0841	1.0601548318075638	0.005277218733046584	0.07264446801406549	0.013489739054563918	NA	29	1.0601548318075638	28	76.3275108703897	0	0
PA4868	1.0601477234386425	0.007223720701844277	0.08499247438358455	0.01699849487671691	ureC	25	1.0601477234386425	24	60.5721129965127	0.000000000000000055511	1.63827e-16
PA1102	1.0599805010187442	0.0530414620359672	0.23030732084753017	0.05283612302799906	fliG	19	1.0599805010187442	18	19.4857889926397	0.000000000000075440	1.9856e-13
PA3221	1.0599396905863723	0.01234088016328363	0.11108951419141065	0.04535210425710445	csaA	6	1.0599396905863723	5	22.7009031158769	0.0000015420	1.66402e-06
PA3020	1.0599358411311612	0.009192213014695893	0.09587602940618627	0.008979612881262332	NA	114	1.0599358411311612	113	114.652142463112	0.0000000000016244	2.15423e-12
PA0435	1.0599127370768784	0.005552204846171156	0.07451311861793973	0.009619602249375279	NA	60	1.0599127370768784	59	107.023201990661	0.0000000000016245	2.15423e-12
PA2179	1.0598646348455645	0.020451400171301728	0.1430083919611074	0.036924608028884774	NA	15	1.0598646348455645	14	27.881061650379	0.000000000000057288	1.51345e-13
PA4490	1.059845875133168	0.00435209913955426	0.06597044140790828	0.01554938215913392	NA	18	1.059845875133168	17	66.2076570753566	0.0000000000016245	2.15423e-12
PA4023	1.0598061678726325	0.009344858813865849	0.09666880993301742	0.012585207090991788	NA	59	1.0598061678726325	58	81.7999154999503	0	0
PA2850	1.0597703745494016	0.008694546842760062	0.09324455395764443	0.035243128697581526	ohr	7	1.0597703745494016	6	29.2099915678719	0.000000053345	6.00056e-08
PA2658	1.0596655698862383	0.0027705415301722616	0.05263593383015316	0.015870331182235676	NA	11	1.0596655698862383	10	64.8632076952389	0.0000000000000091593	2.48181e-14
PA0815	1.059626253115019	0.03545153002300737	0.18828576691563112	0.05032148790030484	NA	14	1.059626253115019	13	20.4561020255008	0.000000000015910	1.96705e-11
PA5292	1.059622478171553	0.004117601533046326	0.0641685400569962	0.006292243036718921	pchP	104	1.059622478171553	103	163.59502501049	0.0000000000016245	2.15423e-12
PA0093	1.059420173364102	0.021762062000711808	0.14751970038171786	0.019205429140913277	NA	59	1.059420173364102	58	53.5932511229733	0.000000000000000055511	1.63827e-16
PA4497	1.0593889148098297	0.007748561809094919	0.08802591555385789	0.010164357208136623	NA	75	1.0593889148098297	74	101.262301298104	0	0
PA4293	1.059359284997025	0.011733756263878611	0.10832246426239855	0.01614775957206765	pprA	45	1.059359284997025	44	63.7396044794327	0.000000000000000055511	1.63827e-16
PA5419	1.059301058375625	0.024334621398342835	0.15599558134236635	0.0332583696905024	soxG	22	1.059301058375625	21	30.9463010858507	0.0000000000016244	2.15423e-12
PA0431	1.0592436897251616	0.0031715079510189204	0.05631614289898519	0.011495484532014662	NA	24	1.0592436897251616	23	89.5304281393009	0.0000000000016244	2.15423e-12
PA4681	1.0592086996538903	0.008321656736668424	0.09122311514450943	0.014996987748597352	NA	37	1.0592086996538903	36	68.6256913845714	0	0
PA4117	1.0591998298234884	0.014650939649299458	0.12104106596233966	0.016626269081537443	bphP	53	1.0591998298234884	52	61.9004984640903	0	0
PA3704	1.0591769887030646	0.004901768053773006	0.07001262781650898	0.011510005111620964	wspE	37	1.0591769887030646	36	89.4146646232604	0	0
PA4658	1.0591605266395803	0.002099333411431084	0.04581848329474781	0.007744737220352714	NA	35	1.0591605266395803	34	132.884463315521	0	0
PA1536	1.0591276969798877	0.0261845527607005	0.1618164168454502	0.03618325079418687	NA	20	1.0591276969798877	19	28.4424222955354	0.0000000000016245	2.15423e-12
PA2416	1.058880855020007	0.012770454056203083	0.1130064336938525	0.020296554654553094	treA	31	1.058880855020007	30	50.6992138927316	0	0
PA3252	1.0588724481797074	0.008071569225335048	0.08984191240915929	0.018733333723762884	NA	23	1.0588724481797074	22	54.9296401805821	0.000000000000000055511	1.63827e-16
PA2328	1.0588486235328023	0.02434179905585092	0.15601858561033977	0.04169772095163931	NA	14	1.0588486235328023	13	24.6776965467079	0.0000000000029446	3.73741e-12
PA3854	1.0588037453336694	0.010574040656678411	0.10283015441337434	0.03100445812031555	NA	11	1.0588037453336694	10	33.1881916298333	0.0000000000072819	9.10742e-12
PA0065	1.05856004886726	0.01053033859669431	0.10261743807313799	0.016225241598119815	NA	40	1.05856004886726	39	63.4112884012068	0.0000000000016245	2.15423e-12
PA4509	1.0585338691246144	0.008468082582066296	0.09202218527108719	0.030674061757029063	NA	9	1.0585338691246144	8	33.5413927173112	0.00000000034077	4.06533e-10
PA4209	1.0585082576093676	0.008726053682568291	0.09341334852454596	0.020384463834905872	phzM	21	1.0585082576093676	20	50.4716883025618	0.000000000000000055511	1.63827e-16
PA1284	1.058411743648486	0.011257981140448334	0.10610363396438566	0.016776457567412983	NA	40	1.058411743648486	39	61.3235181115066	0.0000000000016245	2.15423e-12
PA0707	1.0583529377566188	0.008879316396465315	0.09423012467605736	0.018480047865057598	toxR	26	1.0583529377566188	25	55.6688395242256	0.0000000000016245	2.15423e-12
PA4355	1.058305464393667	0.008479403458542364	0.09208367639566942	0.026582267677505066	NA	12	1.058305464393667	11	38.7002252097473	0.0000000000018320	2.36209e-12
PA3217	1.0582942814966367	0.020507653575961987	0.14320493558520248	0.016535881621879932	cyaB	75	1.0582942814966367	74	62.2122444979653	0	0
PA2928	1.0582049127573556	0.012056832941927184	0.10980361078729234	0.027450902696823085	NA	16	1.0582049127573556	15	37.4738450183321	0.0000000000016246	2.15423e-12
PA2026	1.058198383117887	0.014063175634634488	0.1185882609478463	0.028761877990957658	NA	17	1.058198383117887	16	35.7656652264096	0.000000000000000055511	1.63827e-16
PA3908	1.0581855834758576	0.011416545034497098	0.10684823365174129	0.016894189115267636	NA	40	1.0581855834758576	39	60.8896627784304	0.0000000000016245	2.15423e-12
PA3547	1.0581475361314912	0.01042110972943661	0.10208383676878828	0.02083777592242493	algL	24	1.0581475361314912	23	49.3652963996136	0.0000000000016245	2.15423e-12
PA2663	1.0581163026424087	0.020434226808664028	0.14294833615213584	0.058358413858763086	ppyR	6	1.0581163026424087	5	17.62638384076	0.0000053901	5.75531e-06
PA2371	1.058082158123616	0.04372840319925756	0.20911337403250316	0.036966371203795464	NA	32	1.058082158123616	31	27.8261342020871	0.0000000000016244	2.15423e-12
PA2160	1.0579954105805667	0.006826644996277023	0.08262351357983407	0.011925676951677474	NA	48	1.0579954105805667	47	86.2499498259557	0.0000000000016244	2.15423e-12
PA2511	1.0578688579891709	0.016068126771305747	0.12676011506505408	0.03272932097401936	NA	15	1.0578688579891709	14	31.4252629968061	0.000000000000010936	2.95355e-14
PA0015	1.0578244285580585	0.0662840693631747	0.2574569271998225	0.08581897573327417	NA	9	1.0578244285580585	8	11.9845979486297	0.0000010825	1.173e-06
PA4303	1.057666125298478	0.03664841505765684	0.19143775765939394	0.04512231220536813	tadZ	18	1.057666125298478	17	22.7920270373471	0.0000000000016420	2.15518e-12
PA1597	1.0576209351095314	0.012932035891607694	0.11371910961490903	0.02424499563322079	NA	22	1.0576209351095314	21	42.4172891016085	0.0000000000016244	2.15423e-12
PA3224	1.0576208751666316	0.0029682086698360893	0.05448126898151409	0.016426720664919122	NA	11	1.0576208751666316	10	62.6057373760703	0.000000000000013156	3.54348e-14
PA3703	1.0575119676296436	0.01230531257626499	0.11092931342194898	0.029647106069642652	wspF	14	1.0575119676296436	13	34.6864886740948	0.0000000000016413	2.15518e-12
PA4953	1.0575037918933292	0.010924238778604507	0.10451908332263782	0.031513689346643836	motB	11	1.0575037918933292	10	32.6318515876863	0.0000000000086108	1.07424e-11
PA0740	1.0574719825846224	0.007850282097635752	0.08860181768810249	0.009784433940302489	sdsA1	82	1.0574719825846224	81	105.099035233981	0.0000000000016244	2.15423e-12
PA2873	1.0574608951024174	0.006899531743958581	0.0830634200112094	0.015424489869124026	NA	29	1.0574608951024174	28	66.6686020191173	0.000000000000000055511	1.63827e-16
PA3690	1.0571197082675479	0.02723108378742385	0.16501843468965474	0.028726022300253513	NA	33	1.0571197082675479	32	35.7920514897334	0	0
PA0810	1.0569819188703569	0.010591389320172442	0.10291447575619497	0.023012376365960603	NA	20	1.0569819188703569	19	44.6757971965025	0.0000000000016245	2.15423e-12
PA3916	1.0569201971291793	0.013104806453634318	0.1144762265871579	0.031749992675510146	moaE	13	1.0569201971291793	12	32.3800465755269	0.00000000000023792	6.17373e-13
PA3670	1.0569092585521276	0.02816460633018325	0.16782314003194926	0.023052281158428358	NA	53	1.0569092585521276	52	44.5969279374002	0	0
PA5504	1.056880687865624	0.002752187002045753	0.052461290510677994	0.01272373188421993	NA	17	1.056880687865624	16	80.7976021069241	0	0
PA4118	1.0568623500187113	0.013587100751881312	0.11656371970678231	0.026741551299213923	NA	19	1.0568623500187113	18	38.4434730721724	0	0
PA3401	1.0568235984355596	0.015003875076314779	0.122490306050376	0.016224237379052313	NA	57	1.0568235984355596	56	63.3631791585082	0	0
PA1921	1.0568151636647867	0.009084117234031455	0.09531063547176388	0.02873723785365262	NA	11	1.0568151636647867	10	35.7729285795677	0.0000000000034597	4.37999e-12
PA0139	1.0568044010757978	0.002479253012133912	0.04979209788845929	0.013809843234597094	ahpC	13	1.0568044010757978	12	74.4403759833368	0.000000000000000055511	1.63827e-16
PA0034	1.0567822787788472	0.011419151230155475	0.10686042873840379	0.020194722816825432	NA	28	1.0567822787788472	27	50.9043462569018	0.0000000000016245	2.15423e-12
PA0248	1.056775187734927	0.0053068848777305735	0.07284836908078707	0.014019675166272541	NA	27	1.056775187734927	26	73.3252162891044	0	0
PA1485	1.0567500914202583	0.010473613617535581	0.10234067430662934	0.018091446198355367	NA	32	1.0567500914202583	31	56.821521955568	0.0000000000016244	2.15423e-12
PA0077	1.0566395768641808	0.010691434251402118	0.10339939192955691	0.012019935159357715	icmF1	74	1.0566395768641808	73	85.5187435918695	0.0000000000016245	2.15423e-12
PA5226	1.0565912279826275	0.0032804307488859407	0.05727504473054509	0.011942672392082358	NA	23	1.0565912279826275	22	86.0700353546021	0	0
PA5471	1.056508928270056	0.006269927970486198	0.07918287675050836	0.013017584749708495	NA	37	1.056508928270056	36	78.9598240613634	0	0
PA4583	1.056478790404617	0.00734309989771629	0.08569188933450056	0.01135016801615829	NA	57	1.056478790404617	56	90.5582665886598	0.000000000000000055511	1.63827e-16
PA2303	1.0564724380540413	0.014547653414701645	0.12061365351692836	0.03345220863664098	ambD	13	1.0564724380540413	12	30.7258770887832	0.00000000000044331	1.13902e-12
PA1674	1.0564683258885763	0.03598360797796964	0.1896934579208509	0.057194729555321185	folE2	11	1.0564683258885763	10	17.9709994003252	0.0000000030454	3.53623e-09
PA1350	1.0563932199220432	0.019845776923820464	0.1408750401022852	0.02875599714539304	NA	24	1.0563932199220432	23	35.7424543164956	0.0000000000016244	2.15423e-12
PA0860	1.0563220808124603	0.006136334890891297	0.0783347617018862	0.01566695234037724	NA	25	1.0563220808124603	24	65.6014829335798	0.000000000000000055511	1.63827e-16
PA1493	1.0562719562736824	0.011333165747014633	0.1064573423818885	0.015696278807837277	cysP	46	1.0562719562736824	45	65.4773614754236	0.0000000000016245	2.15423e-12
PA2720	1.0562467468799546	0.009020127906105303	0.09497435393886763	0.02741673440635801	NA	12	1.0562467468799546	11	37.4858158402127	0.0000000000019183	2.46887e-12
PA0037	1.0562208729185585	0.0620149843170085	0.24902807937461288	0.06225701984365322	trpI	16	1.0562208729185585	15	16.5077941666482	0.000000000026553	3.26664e-11
PA3445	1.0562050901391276	0.010721289821881705	0.10354366142783297	0.025885915356958243	NA	16	1.0562050901391276	15	39.701836937661	0.0000000000016246	2.15423e-12
PA2363	1.0561370900432405	0.01672335095596704	0.12931879583404354	0.027570859910063014	NA	22	1.0561370900432405	21	37.2743291382478	0.0000000000016244	2.15423e-12
PA0207	1.0560729802143636	0.007593356449213182	0.08713986716316006	0.019485066652712765	NA	20	1.0560729802143636	19	52.7406004497314	0.0000000000016245	2.15423e-12
PA0243	1.0560582500420959	0.006269137554632454	0.07917788551503793	0.014455837984049274	NA	30	1.0560582500420959	29	71.0887151117741	0.0000000000016246	2.15423e-12
PA3081	1.0560490732807368	0.01315770314506991	0.11470703180306738	0.013910270827209735	NA	68	1.0560490732807368	67	73.8765259114461	0.0000000000016244	2.15423e-12
PA5213	1.0560476764644045	0.011217417185022787	0.10591230894009812	0.011487802833503218	gcvP1	85	1.0560476764644045	84	89.4550349160418	0	0
PA3858	1.0559516273001888	0.011409671919360952	0.1068160658298224	0.019184731764677124	NA	31	1.0559516273001888	30	53.5631710840932	0	0
PA2976	1.0558844752375085	0.0070603435412179595	0.08402585043436311	0.018335943807071764	rne	21	1.0558844752375085	20	56.0408782676615	0	0
PA3116	1.0558757495599163	0.009040058759913391	0.09507922359755254	0.01765576857955905	NA	29	1.0558757495599163	28	58.1995705461205	0.000000000000000055511	1.63827e-16
PA0508	1.0558553247368154	0.009572556989480535	0.09783944495693205	0.009934090523582276	NA	97	1.0558553247368154	96	103.436566032942	0	0
PA5387	1.0558118103935532	0.0015084921746370355	0.038839312231771506	0.009154513685235751	cdhC	18	1.0558118103935532	17	112.242667569479	0.0000000000016245	2.15423e-12
PA3065	1.0557960739175307	0.022008081210491803	0.14835120899572002	0.028550203482761796	NA	27	1.0557960739175307	26	35.9899143791725	0	0
PA5393	1.0557944015070466	0.010854478340161082	0.10418482778294104	0.015196919018768304	NA	47	1.0557944015070466	46	67.6136106123571	0	0
PA3925	1.0557571109585822	0.018144745786214056	0.1347024342252732	0.030120379966240507	NA	20	1.0557571109585822	19	34.1131293864654	0.0000000000016245	2.15423e-12
PA4818	1.0557362395558523	0.02662778027032305	0.1631802079613917	0.0492006839109183	NA	11	1.0557362395558523	10	20.8836581290578	0.00000000070287	8.3033e-10
PA2828	1.0557026349831657	0.014775167470640648	0.12155314669164533	0.018120073258768174	NA	45	1.0557026349831657	44	56.7036288961495	0	0
PA4531	1.0556641299145566	0.0028309294463045903	0.05320647936393264	0.023794660940238632	NA	5	1.0556641299145566	4	43.1800719627995	0.00000085988	9.35652e-07
PA3192	1.0556199002517574	0.04619313662966778	0.21492588636473686	0.08123434937588882	gltR	7	1.0556199002517574	6	12.6477734543178	0.0000074850	7.96816e-06
PA1138	1.0555201451103258	0.006283638723470135	0.07926940597399564	0.016900294138739575	NA	22	1.0555201451103258	21	60.7909597461013	0.0000000000016245	2.15423e-12
PA3528	1.055514517761729	0.04278405928112649	0.20684307888137443	0.05171076972034361	rnt	16	1.055514517761729	15	19.8678605552096	0.0000000000033611	4.25842e-12
PA3575	1.0553608421510814	0.0031828383523298275	0.056416649602132767	0.012615146357315532	NA	20	1.0553608421510814	19	81.434455083153	0.0000000000016245	2.15423e-12
PA1419	1.055353131731514	0.007317818101491591	0.08554424645463651	0.013698042253428315	NA	39	1.055353131731514	38	74.9963971243005	0	0
PA0246	1.0553413053389467	0.0191615875658174	0.13842538627656922	0.03020689574837523	NA	21	1.0553413053389467	20	34.0087266553405	0.000000000000000055511	1.63827e-16
PA3551	1.0553213287233667	0.010203738749739389	0.10101355725712954	0.019089767967739184	algA	28	1.0553213287233667	27	53.8135581014508	0.0000000000016245	2.15423e-12
PA0026	1.0553000821958547	0.00948296766757785	0.09738053022846944	0.01909789322611453	plcB	26	1.0553000821958547	25	53.7901214750396	0.0000000000016245	2.15423e-12
PA5394	1.0552379181930591	0.021417302084803955	0.14634651374325236	0.01973335988753514	cls	55	1.0552379181930591	54	52.056403232832	0	0
PA5348	1.0552060735990243	0.003953580251830989	0.06287750195285265	0.016804719260270287	NA	14	1.0552060735990243	13	61.1276048983198	0.0000000000016245	2.15423e-12
PA1332	1.0551906574846137	0.0020302813473961714	0.0450586434260528	0.013007309955675473	NA	12	1.0551906574846137	11	78.9728805669853	0.0000000000016245	2.15423e-12
PA2121	1.0551779568618778	0.004918655761494428	0.07013312884432313	0.01220861067405871	NA	33	1.0551779568618778	32	84.1388574855243	0	0
PA5177	1.0551026424246839	0.01046837700058376	0.10231508686691206	0.03084915941183334	NA	11	1.0551026424246839	10	33.2969167759563	0.0000000000070494	8.82108e-12
PA0204	1.0550828158172443	0.011292004660935847	0.10626384456124222	0.016595624357875288	NA	41	1.0550828158172443	40	61.8941607966213	0	0
PA1698	1.055082507121233	0.0052769906257263905	0.07264289797169707	0.02297170134257885	popN	10	1.055082507121233	9	44.7146720629603	0.0000000000051224	6.44552e-12
PA5530	1.0550505850292977	0.004981776915978235	0.07058170383306311	0.006364137910936292	NA	123	1.0550505850292977	122	161.397595038824	0	0
PA0433	1.0550424615086267	0.005809402281188405	0.07621943506211788	0.022981024348536702	NA	11	1.0550424615086267	10	44.6956838547158	0.00000000000037809	9.74981e-13
PA1451	1.0550047411900119	0.010908696009407142	0.10444470311799992	0.01574563143556675	NA	44	1.0550047411900119	43	65.2329658155961	0.0000000000016245	2.15423e-12
PA3310	1.0549355086057077	0.006379411103311166	0.07987121573702986	0.007987121573702986	NA	100	1.0549355086057077	99	128.594578826874	0.0000000000016245	2.15423e-12
PA0664	1.0548898599461898	0.0018883454881518812	0.04345509737823494	0.015363697016635845	NA	8	1.0548898599461898	7	66.85098719129	0.000000000023647	2.91419e-11
PA5402	1.0548835889668402	0.004892085121004796	0.06994344230165395	0.010923330503687961	NA	41	1.0548835889668402	40	94.0258339060912	0	0
PA4288	1.0548662544245433	0.0057592947633727035	0.07589001754758463	0.01617980610538489	NA	22	1.0548662544245433	21	63.478314519224	0.0000000000016245	2.15423e-12
PA0283	1.0548136788787268	0.013603812886683291	0.11663538436805226	0.01435682336281111	sbp	66	1.0548136788787268	65	71.536801668915	0.0000000000016245	2.15423e-12
PA3588	1.0547687160919863	0.006449201976005994	0.0803069235869859	0.011472417655283701	NA	49	1.0547687160919863	48	89.5207415430569	0	0
PA5188	1.0547312117263405	0.006513664018650346	0.08070727364153955	0.0129235067268617	NA	39	1.0547312117263405	38	79.4676784324059	0	0
PA2035	1.0546218837996717	0.018671301589708172	0.13664297124151015	0.02629695207638539	NA	27	1.0546218837996717	26	39.0519724736168	0.000000000000000055511	1.63827e-16
PA1511	1.0544871709043069	0.005239179493948051	0.07238217663173753	0.012413440881878152	NA	34	1.0544871709043069	33	82.723417893368	0.0000000000016245	2.15423e-12
PA0205	1.0543011595352823	0.011057412777765995	0.10515423328504657	0.016225650458577993	NA	42	1.0543011595352823	41	63.2820043337931	0.0000000000016245	2.15423e-12
PA1221	1.054295176443046	0.011388119311460908	0.10671513159557508	0.01573428775377886	NA	46	1.054295176443046	45	65.2580393350668	0.0000000000016245	2.15423e-12
PA4360	1.0542628827666212	0.0014407460618137216	0.037957160876621446	0.011444514612264617	NA	11	1.0542628827666212	10	89.7174828502581	0.00000000000000038858	1.11305e-15
PA3388	1.0542501754192397	0.002612983018623197	0.051117345574894606	0.011727123348579558	NA	19	1.0542501754192397	18	87.5548781158728	0	0
PA1424a	1.053995981485629	0.003089512552662	0.05558338378204407	0.011589936700622432	NA	23	1.053995981485629	22	88.5805583605904	0.000000000000000055511	1.63827e-16
PA1594	1.0539908147859296	0.01180607045824273	0.10865574286821074	0.023165482215653538	NA	22	1.0539908147859296	21	44.3176851850949	0.0000000000016244	2.15423e-12
PA1987	1.0539504292214459	0.012887186878618714	0.11352174628069599	0.024202917628984237	pqqC	22	1.0539504292214459	21	42.4172364153994	0.0000000000016245	2.15423e-12
PA5344	1.0538586959407499	0.011425045858449055	0.10688800614872117	0.01984860444885758	oxyR	29	1.0538586959407499	28	51.7203213652828	0	0
PA1215	1.0537564194815687	0.0061139153393457435	0.07819152984400385	0.014776810185637089	NA	28	1.0537564194815687	27	69.4687400250332	0.0000000000016245	2.15423e-12
PA5389	1.0536626672081708	0.007292532991015874	0.08539632890830773	0.019591261466351283	cdhR	19	1.0536626672081708	18	52.3948251682678	0	0
PA0410	1.0536620002229682	0.023244215804356465	0.1524605385152383	0.038115134628809576	pilI	16	1.0536620002229682	15	26.9310447008123	0.0000000000016449	2.15614e-12
PA1629	1.053661610691781	0.03178192978214481	0.1782748714265272	0.049444553081161066	NA	13	1.053661610691781	12	20.7602281901474	0.000000000045095	5.50951e-11
PA2136	1.0536161617897384	0.005486891898335115	0.07407355734899679	0.02469118578299893	NA	9	1.0536161617897384	8	41.5718416798974	0.000000000061741	7.51182e-11
PA4686	1.053569789947245	0.010607498498349525	0.10299271089911909	0.012222986022273669	NA	71	1.053569789947245	70	83.9758366623106	0	0
PA0202	1.053449954862057	0.010926615163841075	0.1045304508927474	0.015247333330741684	NA	47	1.053449954862057	46	67.3151874770791	0	0
PA1239	1.0534371121820643	0.019127333076075746	0.1383016018565069	0.027660320371301377	NA	25	1.0534371121820643	24	37.1062529851868	0	0
PA2235	1.0532681567821507	0.019333708702341027	0.13904570724168736	0.02050117107065553	pslE	46	1.0532681567821507	45	50.0599956617871	0.0000000000016245	2.15423e-12
PA0921	1.053264790321083	0.013227461592474468	0.11501070207799997	0.03467703142437036	NA	11	1.053264790321083	10	29.5955810687322	0.000000000022657	2.79288e-11
PA3028	1.053194887103595	0.010660783095136846	0.10325106825179509	0.01697437105879144	moeA2	37	1.053194887103595	36	60.4589609977837	0.000000000000000055511	1.63827e-16
PA0016	1.0531279167916525	0.01351021778596615	0.11623346241924547	0.015132307891892086	trkA	59	1.0531279167916525	58	67.8165033420273	0.000000000000000055511	1.63827e-16
PA2173a	1.0531029880049971	0.002675115385754753	0.05172151762810864	0.02313056586318092	NA	5	1.0531029880049971	4	44.3658866279649	0.00000077171	8.41003e-07
PA4913	1.0530559803294164	0.006582655960308817	0.08113356864029103	0.011590509805755862	NA	49	1.0530559803294164	48	88.5366714742792	0.000000000000000055511	1.63827e-16
PA3938	1.0529893536639203	0.005712145715317905	0.07557873851367132	0.015427445396810822	NA	24	1.0529893536639203	23	66.5147513867431	0.0000000000016245	2.15423e-12
PA0146	1.052973116721622	0.005394139370963916	0.07344480492835362	0.012595680131280205	NA	34	1.052973116721622	33	81.4679932177798	0.0000000000016244	2.15423e-12
PA2079	1.052879003318896	0.06610952667351723	0.25711772920885334	0.03832884804875862	NA	45	1.052879003318896	44	26.7709304338672	0	0
PA2207	1.0528148050356188	0.005990777082324714	0.07740011035085619	0.016890088784796833	NA	21	1.0528148050356188	20	60.7496890409133	0	0
PA0434	1.0527978977731278	0.009191390944808728	0.0958717421600793	0.009356124016772436	NA	105	1.0527978977731278	104	109.667144301834	0	0
PA2152	1.0527023379674179	0.018614854698944482	0.13643626606934273	0.01666834281574062	NA	67	1.0527023379674179	66	61.5545796320905	0.000000000000000055511	1.63827e-16
PA5319	1.0526271631102386	0.014415185487247944	0.12006325619125921	0.02401265123825184	radC	25	1.0526271631102386	24	42.726485713319	0	0
PA5187	1.0525966629386214	0.005766156109926947	0.07593520994852748	0.007916792904359081	NA	92	1.0525966629386214	91	129.593049657938	0.0000000000016245	2.15423e-12
PA1745	1.052547313190393	0.014391117946320654	0.11996298573443666	0.021902144450807133	NA	30	1.052547313190393	29	46.8418646182053	0.0000000000016245	2.15423e-12
PA0351	1.0525321158707472	0.000700731967927753	0.026471342389983797	0.010806880276994476	NA	6	1.0525321158707472	5	94.9330289904675	0.0000000012310	1.44426e-09
PA2985	1.0524895275177477	0.011814894787514461	0.10869634210733341	0.02091862079186553	NA	27	1.0524895275177477	26	49.0428662890076	0	0
PA2683	1.0524566564931959	0.008732116219319208	0.0934457929460669	0.01515890933040196	NA	38	1.0524566564931959	37	67.6759178067336	0.0000000000016244	2.15423e-12
PA0867	1.0524479466224017	0.019222184726284022	0.13864409373025605	0.030254621627497653	mliC	21	1.0524479466224017	20	33.9085006412418	0	0
PA0864	1.0523763904287435	0.00994935628207064	0.09974645999768934	0.016860229012230984	NA	35	1.0523763904287435	34	60.8446053907221	0.000000000000000055511	1.63827e-16
PA3604	1.0523093890898083	0.014902905344743764	0.12207745633303375	0.03051936408325844	erdR	16	1.0523093890898083	15	33.6121460904581	0.0000000000016252	2.15423e-12
PA0391	1.0521498425944111	0.011217282181885212	0.10591167160367743	0.01718114188188318	NA	38	1.0521498425944111	37	59.7017103410377	0.0000000000016245	2.15423e-12
PA2806	1.0521091050541234	0.011755055776559659	0.10842073499363329	0.02168414699872666	NA	25	1.0521091050541234	24	47.3029304893888	0.000000000000000055511	1.63827e-16
PA2865	1.0520451726654192	0.005914742414057277	0.07690736254779042	0.010665132274106046	NA	52	1.0520451726654192	51	96.1725093360389	0.0000000000016244	2.15423e-12
PA2827	1.0520022078121483	0.005007221698131749	0.07076172481032206	0.012709180956493425	NA	31	1.0520022078121483	30	80.7032012672321	0	0
PA3565	1.0517106544935928	0.014047821870364859	0.11852350766984944	0.02874617301420554	NA	17	1.0517106544935928	16	35.6753384288925	0.000000000000000055511	1.63827e-16
PA1889	1.0516252275404299	0.01237119945741164	0.11122589382608547	0.019662145941989995	NA	32	1.0516252275404299	31	52.1554362797635	0.0000000000016245	2.15423e-12
PA0486	1.0515573028709033	0.01774521554700773	0.13321116900248164	0.02284552700910523	NA	34	1.0515573028709033	33	44.8864532927288	0.0000000000016244	2.15423e-12
PA0537	1.0515424065654808	0.02168429886829977	0.14725589586940066	0.02328320149179434	NA	40	1.0515424065654808	39	44.0423718408795	0.0000000000016244	2.15423e-12
PA5101	1.0515248727198208	0.0023174072771071108	0.048139456551846434	0.009627891310369287	NA	25	1.0515248727198208	24	106.507108908062	0	0
PA0689	1.0514091192408048	0.007389368449094994	0.08596143582499652	0.008962099211276994	NA	92	1.0514091192408048	91	114.41319736331	0.0000000000016245	2.15423e-12
PA1648	1.0513128176153805	0.05038165941132295	0.22445859175207117	0.03641199173903064	NA	38	1.0513128176153805	37	28.1592798669302	0.0000000000016245	2.15423e-12
PA4511	1.0512796167118876	0.01616091847286443	0.12712560117012006	0.02542512023402401	NA	25	1.0512796167118876	24	40.3270177707138	0	0
PA3895	1.0512735127689983	0.008777340591768813	0.09368746229762451	0.012992113430084018	NA	52	1.0512735127689983	51	78.918361081699	0.0000000000016245	2.15423e-12
PA0697	1.05126885974855	0.02015188391017582	0.14195733130126045	0.0317426242694077	NA	20	1.05126885974855	19	32.3008589686623	0.0000000000016245	2.15423e-12
PA2652	1.0512083651295736	0.012642190732324006	0.11243749700310839	0.016062499571872627	NA	49	1.0512083651295736	48	63.8309451326135	0	0
PA3499	1.0511824435144679	0.006086042654122601	0.07801309283782179	0.027581793483479732	NA	8	1.0511824435144679	7	37.1720529420884	0.0000000013272	1.55529e-09
PA0419	1.0511528666267629	0.0809425332458851	0.2845040127061218	0.08212923416070407	NA	12	1.0511528666267629	11	12.4834655291438	0.000000038717	4.37295e-08
PA0487	1.0511196340906668	0.004955824586663576	0.07039761776270256	0.020322041782802353	NA	12	1.0511196340906668	11	50.4497169864767	0.0000000000016359	2.15431e-12
PA4819	1.0511018225531872	0.01850236370196965	0.13602339395107613	0.0329905188714876	NA	17	1.0511018225531872	16	31.0765821530833	0.00000000000000049960	1.42366e-15
PA3687	1.051010187849905	0.012677868015724385	0.11259603907653407	0.01418576752416285	ppc	63	1.051010187849905	62	72.2687635721568	0	0
PA4009	1.0508296578007612	0.0053181159771749885	0.07292541379502065	0.01591362994293614	NA	21	1.0508296578007612	20	64.4164676373707	0.000000000000000055511	1.63827e-16
PA5214	1.0507988543453124	0.006645059410213077	0.08151723382336447	0.015687998963837713	gcvH1	27	1.0507988543453124	26	65.3419729216272	0	0
PA2431	1.0507830247141956	0.042455774276418175	0.20604799022659304	0.03299408427023298	NA	39	1.0507830247141956	38	31.0685113710784	0.000000000000000055511	1.63827e-16
PA1409	1.0507506688957946	0.009104435363334131	0.09541716493028983	0.015478708095259974	aphA	38	1.0507506688957946	37	66.2239570485387	0.0000000000016244	2.15423e-12
PA5056	1.0507008481723374	0.005898492403055214	0.0768016432314779	0.008809752672207282	phaC1	76	1.0507008481723374	75	116.352528451163	0.0000000000016245	2.15423e-12
PA1033	1.050662168171217	0.005384866092369296	0.07338164683603997	0.017296220030800075	NA	18	1.050662168171217	17	59.2625515187472	0.0000000000016244	2.15423e-12
PA5142	1.0506037029511606	0.007863278261115476	0.08867512763518007	0.014988832281893339	hisH1	35	1.0506037029511606	34	68.3835532926229	0	0
PA0287	1.0505873012272655	0.01367009994580128	0.11691920263926402	0.017054418498916857	gpuP	47	1.0505873012272655	46	60.1006484187598	0	0
PA0591	1.0504373608239297	0.005951075453144842	0.07714321391506088	0.015129028965159918	NA	26	1.0504373608239297	25	67.7444974801515	0.0000000000016244	2.15423e-12
PA2465	1.0504168103842615	0.005819112297769085	0.07628310624095669	0.010897586605850955	NA	49	1.0504168103842615	48	94.0482031597792	0	0
PA2133	1.050356317823938	0.003426792781278529	0.05853881431391081	0.022125592102742304	NA	7	1.050356317823938	6	46.3205198027814	0.0000000033920	3.93317e-09
PA4041	1.050344525090975	0.009811578610496485	0.09905341291695346	0.017790518143732274	NA	31	1.050344525090975	30	57.6072695330622	0	0
PA3691	1.0502692557843734	0.027131418907380616	0.16471617682359135	0.03294323536471827	NA	25	1.0502692557843734	24	31.1088586229641	0	0
PA1389	1.0500639290147507	0.01104796873556544	0.10510931802445224	0.01951831035610995	NA	29	1.0500639290147507	28	52.5007673097822	0	0
PA1271	1.0500208056736304	0.006364995908388737	0.07978092446436515	0.014814945748488116	NA	29	1.0500208056736304	28	69.1669916360948	0	0
PA5087	1.0499810588965979	0.0055608881086347955	0.0745713625236578	0.008912982592532244	NA	70	1.0499810588965979	69	114.965537473474	0.0000000000016244	2.15423e-12
PA0110	1.0499376582178088	0.0070537827820085835	0.08398680123691213	0.013807345070364683	NA	37	1.0499376582178088	36	74.2115628491684	0	0
PA3574	1.0498761696985264	0.027898641245795282	0.16702886351105692	0.04051044981076254	nalD	17	1.0498761696985264	16	25.2930949076265	0.000000000000012490	3.36593e-14
PA2521	1.0498736966429516	0.028063195649795415	0.16752073199993908	0.03843189167029972	czcB	19	1.0498736966429516	18	26.6610203266853	0.00000000000000033307	9.59025e-16
PA3001	1.0498624295726784	0.09427803966703768	0.3070472922320561	0.052658176189636065	NA	34	1.0498624295726784	33	19.4580978880104	0.0000000000016245	2.15423e-12
PA4804	1.049848673841775	0.007138593394919382	0.08449019703444526	0.011948718253368754	NA	50	1.049848673841775	49	85.7515603434722	0.0000000000016245	2.15423e-12
PA4284	1.0498185541365448	0.01945700126215735	0.13948835529232306	0.015595272225163844	recB	80	1.0498185541365448	79	65.6998173203913	0.0000000000016245	2.15423e-12
PA1359	1.049652838984993	0.0032707669183563073	0.05719061914646761	0.011216003193165057	NA	26	1.049652838984993	25	91.3449869545432	0.0000000000016245	2.15423e-12
PA1651	1.0496280312699422	0.034702404484553855	0.1862858139648692	0.0451809463253716	NA	17	1.0496280312699422	16	22.6757879524059	0.000000000000068501	1.80488e-13
PA1524	1.0495815187162851	0.014808751375412	0.12169121322187564	0.019004974557648796	xdhA	41	1.0495815187162851	40	53.9064577635004	0.000000000000000055511	1.63827e-16
PA4716	1.049571964614886	0.006945274911473255	0.0833383159865452	0.01737724012643782	NA	23	1.049571964614886	22	58.9556332288697	0	0
PA1621	1.049568808922284	0.0029704530548361487	0.054501862856568016	0.015733332595787807	NA	12	1.049568808922284	11	65.1155531767704	0.0000000000016251	2.15423e-12
PA0097	1.0495281087303083	0.006086355170400937	0.07801509578537308	0.014743467282641459	NA	28	1.0495281087303083	27	69.4860151765831	0.0000000000016244	2.15423e-12
PA4115	1.0495057525147575	0.008094607535176133	0.08997003687437354	0.015904605794368313	NA	32	1.0495057525147575	31	64.4124031350345	0.0000000000016245	2.15423e-12
PA3624	1.0494306469030499	0.008399200060186409	0.09164714976575326	0.015717356517170294	pcm	34	1.0494306469030499	33	65.1774502882476	0.0000000000016244	2.15423e-12
PA3351	1.0492604279729605	0.020477811742652025	0.14310070489921434	0.054086982514480485	flgM	7	1.0492604279729605	6	18.9386445907929	0.00000070027	7.64155e-07
PA1357	1.0492245633085027	0.004849011466268287	0.06963484376566294	0.03114164885251995	NA	5	1.0492245633085027	4	32.8921771997614	0.0000025473	2.73638e-06
PA2271	1.0491668357616093	0.022804703189311704	0.1510122617184171	0.061650497685625257	NA	6	1.0491668357616093	5	16.6144393289372	0.0000072133	7.68387e-06
PA3321	1.0491516345314953	0.011354364006606596	0.10655685809278817	0.027512862454503705	NA	15	1.0491516345314953	14	37.2291699810641	0.0000000000000010547	2.97304e-15
PA1707	1.0491244049447175	0.00737492774043857	0.08587739947412573	0.02024149717294012	pcrH	18	1.0491244049447175	17	50.6023705706259	0.0000000000016244	2.15423e-12
PA5254	1.0490767882082102	0.0083510853942124	0.09138427323239158	0.0136227631348028	NA	45	1.0490767882082102	44	75.1862515826107	0	0
PA4925	1.0488606081646008	0.00615132797468333	0.07843040210711233	0.012893878680361228	NA	37	1.0488606081646008	36	79.4283073999815	0	0
PA1688	1.048816515747932	0.005350701679781676	0.07314849061861547	0.021116150374736232	NA	12	1.048816515747932	11	48.4992488887424	0.0000000000016420	2.15518e-12
PA4090	1.0488021415803848	0.0011731604588461739	0.03425143002629487	0.015317705173074547	NA	5	1.0488021415803848	4	66.857953144371	0.00000014992	1.66675e-07
PA4334	1.0487611600138085	0.007346281362954116	0.08571045072191673	0.016494983932220927	NA	27	1.0487611600138085	26	62.0849593052164	0	0
PA1490	1.0486359734476345	0.02635826792287953	0.16235229571176235	0.06136339989053448	NA	7	1.0486359734476345	6	16.687948929134	0.0000014776	1.59661e-06
PA4835	1.0485005768330597	0.004026218946347173	0.06345249361803816	0.010882012879257616	NA	34	1.0485005768330597	33	94.0968534940158	0.0000000000016245	2.15423e-12
PA5422	1.0483430824858793	0.004053875471016918	0.06367005160212232	0.011083533337475776	NA	33	1.0483430824858793	32	92.3790485626802	0	0
PA1555	1.0482555320041016	0.005951163498440396	0.07714378457426364	0.009028997045622978	ccoP2	73	1.0482555320041016	72	113.395043143254	0	0
PA1349	1.0482365982512059	0.010816213020002036	0.10400102412958266	0.023859471273978205	NA	19	1.0482365982512059	18	42.9110205888763	0	0
PA5085	1.048155533532542	0.005324123082692481	0.07296658881085563	0.016315825266734873	NA	20	1.048155533532542	19	62.7485681407483	0.0000000000016245	2.15423e-12
PA5227	1.0481424522547214	0.0032037236660446083	0.05660144579464917	0.015127372697116708	NA	14	1.0481424522547214	13	67.6778648465349	0.0000000000016245	2.15423e-12
PA3472	1.0481241458323391	0.00824793286851062	0.09081813072570158	0.01747795740726081	NA	27	1.0481241458323391	26	58.57545710021	0	0
PA2635	1.0480958412058259	0.011227375402270054	0.10595931012549135	0.012154366446429022	NA	76	1.0480958412058259	75	84.2302661459232	0.0000000000016244	2.15423e-12
PA3427	1.0480467384304069	0.011452635960003702	0.10701698911856801	0.016920871697406508	NA	40	1.0480467384304069	39	60.5017021101753	0.0000000000016245	2.15423e-12
PA3063	1.0478801225563756	0.008822225214838003	0.0939267012879618	0.0156544502146603	pelB	36	1.0478801225563756	35	65.3910003649332	0.0000000000016244	2.15423e-12
PA3071	1.0476931908006377	0.0081508083480844	0.09028182734130054	0.027220995152613028	NA	11	1.0476931908006377	10	37.6021833263371	0.0000000000021082	2.70067e-12
PA0143	1.0476317001509128	0.003206209318695695	0.05662339903869861	0.010700816588826451	nuh	28	1.0476317001509128	27	95.6505331848694	0.0000000000016245	2.15423e-12
PA1336	1.0474608665059177	0.02307578364194677	0.15190715467662072	0.01977662703754482	NA	59	1.0474608665059177	58	51.7507537781086	0.000000000000000055511	1.63827e-16
PA2477	1.047446186028828	0.0060731351129834875	0.07793032216655778	0.01590746039989765	NA	24	1.047446186028828	23	64.337622638154	0.0000000000016244	2.15423e-12
PA5488	1.047384035340743	0.0371267257400967	0.19268296691741255	0.0290480502162509	NA	44	1.047384035340743	43	35.2318938067335	0.0000000000016244	2.15423e-12
PA0038	1.0473555110171646	0.006540589745553316	0.08087391263907859	0.01764813459122969	NA	21	1.0473555110171646	20	57.9893517533547	0	0
PA1166	1.0473371968432492	0.006498013051104703	0.08061025400719628	0.03290899839229565	NA	6	1.0473371968432492	5	31.0977236282363	0.00000032273	3.55691e-07
PA5541	1.047264543440448	0.021006701330125062	0.1449368874031903	0.022916534058472424	pyrQ	40	1.047264543440448	39	44.6559430579898	0.0000000000016244	2.15423e-12
PA5436	1.047165162632383	0.007458450434926139	0.08636232068979005	0.010249321815369836	NA	71	1.047165162632383	70	99.8418140364896	0	0
PA1926	1.047056989706997	0.016300763343752182	0.12767444279789195	0.021580919710146196	NA	35	1.047056989706997	34	47.4149406368318	0.000000000000000055511	1.63827e-16
PA3289	1.0470374827186701	0.012739280420651575	0.11286842082997163	0.030165354323712368	NA	14	1.0470374827186701	13	33.9213152982207	0.0000000000016468	2.15692e-12
PA4778	1.0470188157338025	0.0065241446050309584	0.08077217717154192	0.023316919116510938	cueR	12	1.0470188157338025	11	43.8839869242899	0.0000000000016770	2.18494e-12
PA1870	1.0469667244574068	0.006158668221803764	0.07847718281006119	0.029661587044053563	NA	7	1.0469667244574068	6	34.4962633889604	0.000000019765	2.24773e-08
PA2481	1.0468094648262178	0.008113418413394077	0.09007451589319854	0.019655870822242152	NA	21	1.0468094648262178	20	52.0524925938162	0.000000000000000055511	1.63827e-16
PA5051	1.0468065046777077	0.005314722871472927	0.07290214586329354	0.018823253122087987	argS	15	1.0468065046777077	14	54.3548778289593	0	0
PA1988	1.0467430273718787	0.010179613821790027	0.10089407228271653	0.04118983252735645	pqqD	6	1.0467430273718787	5	24.8387657726288	0.00000098653	1.07065e-06
PA3713	1.046731013366236	0.015559842491199351	0.12473909768472494	0.01450062556488389	spdH	74	1.046731013366236	73	70.5554892386114	0.0000000000016245	2.15423e-12
PA5526	1.0466280483856572	0.015015477461980007	0.12253765732206573	0.020712644490041763	NA	35	1.0466280483856572	34	49.3924573509741	0.000000000000000055511	1.63827e-16
PA3919	1.0466142311180087	0.011064329905841793	0.10518711853569235	0.015026731219384621	NA	49	1.0466142311180087	48	68.081450426828	0	0
PA1130	1.0466021082604495	0.003927937873829861	0.06267326283057123	0.015200498973678969	rhlC	17	1.0466021082604495	16	67.3027729836412	0	0
PA3383	1.0465838924366306	0.0061872856504973685	0.0786593011060826	0.023716671640042136	NA	11	1.0465838924366306	10	43.1353456472738	0.00000000000053835	1.37893e-12
PA0108	1.0465507768811002	0.00833483016556113	0.09129529103716758	0.013922401361267113	coIII	43	1.0465507768811002	42	73.479467875966	0.000000000000000055511	1.63827e-16
PA3271	1.0464652258450189	0.009857542556499952	0.09928515778554191	0.012508754113350106	NA	63	1.0464652258450189	62	81.7802332743609	0.000000000000000055511	1.63827e-16
PA1472	1.046457891717896	0.003834225803637714	0.06192112566513721	0.017875089285645806	NA	12	1.046457891717896	11	57.228539017704	0.0000000000016273	2.15423e-12
PA2395	1.0464423298785837	0.019249553537597594	0.13874276030697094	0.022809169290415945	pvdO	37	1.0464423298785837	36	44.8485267190153	0.000000000000000055511	1.63827e-16
PA2128	1.0463889887466817	0.020843508230737676	0.14437280987338882	0.025521748220107342	cupA1	32	1.0463889887466817	31	40.0807796233766	0.0000000000016245	2.15423e-12
PA2229	1.0463666587425076	0.004196596247297874	0.06478114113920713	0.01796705585080623	NA	13	1.0463666587425076	12	56.9331258130762	0.00000000000000027756	8.01984e-16
PA0331	1.0463279173893574	0.020547087219165257	0.14334255201846122	0.02495273545408141	ilvA1	33	1.0463279173893574	32	40.9935702766964	0	0
PA2486	1.0463243549479357	0.0054473055629461545	0.07380586401463067	0.023339463496289185	NA	10	1.0463243549479357	9	43.8270559755084	0.0000000000058110	7.2935e-12
PA2232	1.0463022243946432	0.012424513484216098	0.11146530170513198	0.019116141534913013	pslB	34	1.0463022243946432	33	53.5091850837108	0.0000000000016244	2.15423e-12
PA2536	1.046294845200755	0.008934768673129864	0.09452390529982277	0.01476215387907567	NA	41	1.046294845200755	40	69.2910774955829	0.000000000000000055511	1.63827e-16
PA1708	1.0462589454666837	0.024121702488168216	0.15531163024116454	0.058702278476305714	popB	7	1.0462589454666837	6	17.4246728844389	0.0000011454	1.24062e-06
PA1914	1.0462582961302387	0.005321645774499359	0.07294961120183821	0.009927184687717973	NA	54	1.0462582961302387	53	103.037035653887	0.0000000000016245	2.15423e-12
PA0671	1.0460708702006936	0.008140322276893255	0.09022373455412525	0.020174640364692072	NA	20	1.0460708702006936	19	50.6961235562533	0.0000000000016245	2.15423e-12
PA4129	1.0460461307661555	0.01710737041545585	0.13079514675803475	0.04359838225267825	NA	9	1.0460461307661555	8	23.458759556138	0.0000000057967	6.67629e-09
PA0615	1.0459289056929044	0.061926325046737854	0.2488500051170139	0.06035499153134963	NA	17	1.0459289056929044	16	16.9448562706799	0.0000000000060598	7.59617e-12
PA1028	1.0458706646955138	0.011830264145783483	0.10876701772956489	0.01098712797228754	NA	98	1.0458706646955138	97	93.0796642170202	0.0000000000016244	2.15423e-12
PA2688	1.0458638155323785	0.00806673853894983	0.08981502401575045	0.010734948625168057	pfeA	70	1.0458638155323785	69	95.2659271537011	0.0000000000016245	2.15423e-12
PA2169	1.0456507326030848	0.013726294513743248	0.1171592698583567	0.03532484898474218	NA	11	1.0456507326030848	10	28.9476297447327	0.000000000028205	3.46387e-11
PA4498	1.0456148834539942	0.008990053279357826	0.0948158914916578	0.01413431858150605	NA	45	1.0456148834539942	44	72.3454133439104	0	0
PA2859	1.0456042065043394	0.016203569419398104	0.1272932418449546	0.03182331046123865	greB	16	1.0456042065043394	15	32.1320404618077	0.0000000000016260	2.15423e-12
PA4630	1.0454934376988978	0.004010611005181104	0.06332938500554938	0.020026509943525114	NA	10	1.0454934376988978	9	51.0570108161797	0.0000000000026892	3.41849e-12
PA2059	1.0454188579121142	0.010330672774108486	0.10163991722796947	0.01956061119065982	NA	27	1.0454188579121142	26	52.2712329703611	0	0
PA3970	1.0453704318003085	0.011385683358144522	0.10670371763975481	0.016272164389236538	amn	43	1.0453704318003085	42	62.8332874852013	0.000000000000000055511	1.63827e-16
PA5374	1.0453564801169108	0.019538836944550674	0.1397813898362392	0.02853275671965373	betI	24	1.0453564801169108	23	35.8334376981556	0.0000000000016245	2.15423e-12
PA3452	1.0452222710090533	0.008077262696662191	0.08987359287723058	0.014210262749736711	mqoA	40	1.0452222710090533	39	71.9452654424585	0.0000000000016245	2.15423e-12
PA1953	1.0452055573552566	0.014049199806586036	0.11852932045104297	0.029632330112760744	NA	16	1.0452055573552566	15	34.5012676211352	0.0000000000016251	2.15423e-12
PA1997	1.0451810801058659	0.012557068428026272	0.11205832600938795	0.02336577618806419	NA	23	1.0451810801058659	22	43.7537778382744	0.000000000000000055511	1.63827e-16
PA0413	1.0451095674031878	0.01863210111104061	0.13649945461810684	0.01107156775586166	chpA	152	1.0451095674031878	151	92.3361557567847	0.0000000000016245	2.15423e-12
PA4595	1.0450647657024157	0.009344052003229205	0.0966646367769993	0.01237663849277366	NA	61	1.0450647657024157	60	82.5978793078301	0	0
PA2819.1	1.045036925008163	0.00605024311693514	0.07778330872966989	0.029399327292923702	NA	7	1.045036925008163	6	34.7719002302278	0.000000018848	2.14492e-08
PA3035	1.0450231540989519	0.005062965726941669	0.07115452007386228	0.012779729068436253	NA	31	1.0450231540989519	30	79.9910338095598	0	0
PA0195.1	1.045012480018035	0.018573902079413014	0.13628610376488504	0.033054235360382926	pntAB	17	1.045012480018035	16	30.9267029784751	0.00000000000000055511	1.57731e-15
PA5206	1.0449006243474361	0.01030933514753214	0.10153489620584709	0.0199126314255474	argE	26	1.0449006243474361	25	51.334441229373	0.0000000000016245	2.15423e-12
PA4614	1.0448517464681468	0.013070901132816466	0.11432804176061298	0.0361537012390384	mscL	10	1.0448517464681468	9	28.2731743704448	0.00000000021228	2.54962e-10
PA0507	1.044844459715178	0.015277928269071242	0.12360391688401805	0.011785171063313284	NA	110	1.044844459715178	109	86.7341109815412	0.0000000000016245	2.15423e-12
PA2915	1.0448351425776763	0.019397485158227944	0.13927485472341353	0.029040814725536785	NA	23	1.0448351425776763	22	35.1977651829706	0	0
PA1600	1.044819742011908	0.008953215382093899	0.09462143193850904	0.012758751279803563	NA	55	1.044819742011908	54	80.1147558824734	0.000000000000000055511	1.63827e-16
PA2736	1.0446866989276116	0.008368017123605609	0.09147686660356054	0.017604731186063056	NA	27	1.0446866989276116	26	58.0582090211721	0.000000000000000055511	1.63827e-16
PA4296	1.0446202399846922	0.004611831479157311	0.06791046663922515	0.01035624907310188	pprB	43	1.0446202399846922	42	98.6908140413567	0	0
PA3453	1.044577547499118	0.04204028590303519	0.2050372793007047	0.054798517904250964	NA	14	1.044577547499118	13	18.650974605542	0.000000000047378	5.77991e-11
PA5201	1.044540119611183	0.007279969837792445	0.08532273927736055	0.010423831648473037	NA	67	1.044540119611183	66	98.0471951078942	0	0
PA2410	1.0444070026593426	0.020955303374672284	0.14475946730584596	0.038688595010741386	NA	14	1.0444070026593426	13	26.4150799244628	0.0000000000021784	2.78557e-12
PA0372	1.044359891670322	0.01096305063230566	0.10470458744632759	0.011780186450731402	NA	79	1.044359891670322	78	86.7506880395654	0	0
PA0516	1.044345066319193	0.005225928618536832	0.07229058457736272	0.011024210796556055	nirF	43	1.044345066319193	42	92.6988829522982	0.000000000000000055511	1.63827e-16
PA5298	1.044276711709887	0.0035723689781358976	0.059769297955856046	0.011295335602008306	NA	28	1.044276711709887	27	90.4708472520651	0.0000000000016245	2.15423e-12
PA1342	1.0442118925509483	0.008412352237659983	0.09171887612514658	0.021041753276033647	NA	19	1.0442118925509483	18	48.5637699933166	0	0
PA2266	1.0441993231213205	0.011231108194184504	0.10597692293223324	0.01742249880779704	NA	37	1.0441993231213205	36	58.651788551078	0.000000000000000055511	1.63827e-16
PA1947	1.0441349901467916	0.017127168470284542	0.13087080831982564	0.022444158463306572	rbsA	34	1.0441349901467916	33	45.5276253259391	0.0000000000016245	2.15423e-12
PA1438	1.0440845754190504	0.011926427222867174	0.10920818294828998	0.02648687491044571	NA	17	1.0440845754190504	16	38.5777699924588	0.000000000000000055511	1.63827e-16
PA0521	1.0439466919392768	0.00931674213064144	0.09652327248203638	0.01824118390839946	NA	28	1.0439466919392768	27	56.012652492519	0.0000000000016245	2.15423e-12
PA4180	1.0439268970411772	0.008655401888999374	0.09303441239132633	0.017276056671110648	NA	29	1.0439268970411772	28	59.1412396841473	0	0
PA1300	1.0439145144832176	0.004424468682773099	0.06651667973353075	0.025140941801807492	NA	7	1.0439145144832176	6	40.6397404202448	0.0000000074205	8.51882e-09
PA5147	1.043858824644584	0.00508877814110671	0.07133567229028343	0.011007333206188706	mutY	42	1.043858824644584	41	92.8194028740323	0.0000000000016245	2.15423e-12
PA1954	1.0438292762984933	0.013039361825731	0.11419002507106739	0.018524068145985957	NA	38	1.0438292762984933	37	55.1541716869948	0.0000000000016245	2.15423e-12
PA3450	1.0437988974874854	0.006412549164514536	0.08007839386822475	0.018874658443582992	NA	18	1.0437988974874854	17	54.1289142115366	0.0000000000016244	2.15423e-12
PA2347	1.0437792693134853	0.10092984735554719	0.3176945818794321	0.12007726521794634	NA	7	1.0437792693134853	6	8.50831470711359	0.000072168	7.59792e-05
PA3241	1.0437731986092371	0.017965754116341555	0.13403639101505813	0.028576654582131097	NA	22	1.0437731986092371	21	35.7512873905128	0.0000000000016245	2.15423e-12
PA2921	1.0436228939269698	0.007462941738617643	0.086388319457075	0.02604705835531606	NA	11	1.0436228939269698	10	39.2204990838815	0.0000000000013869	2.15423e-12
PA5536	1.0435604255505964	0.02195430086916193	0.1481698379197397	0.04467488705705002	NA	11	1.0435604255505964	10	22.8662705328517	0.00000000028867	3.45125e-10
PA5397	1.0435562067986175	0.004015007338388805	0.0633640855563213	0.010416991496989238	NA	37	1.0435562067986175	36	98.0653568626278	0	0
PA1441	1.043476026411419	0.005252979161403809	0.07247743898209849	0.020101624812636054	NA	13	1.043476026411419	12	50.817123129368	0.0000000000000011102	3.12417e-15
PA0384	1.0433618145643433	0.02904102341531765	0.17041426998733894	0.06957133439297833	NA	6	1.0433618145643433	5	14.6820647752104	0.000013243	1.40496e-05
PA4828	1.0433288078621104	0.014366649044167349	0.11986095713019877	0.01944401480375425	NA	38	1.0433288078621104	37	52.5320871981527	0.0000000000016245	2.15423e-12
PA3425	1.0433080864612296	0.005322826914917007	0.07295770634358653	0.025794444447683414	NA	8	1.0433080864612296	7	39.5986251958973	0.00000000085466	1.00725e-09
PA3549	1.0432991484490168	0.022923167919561345	0.1514039891137659	0.03473445727346514	algJ	19	1.0432991484490168	18	29.4065387146016	0.000000000000000055511	1.63827e-16
PA0183	1.043276744333054	0.016371178358259277	0.12794990565943876	0.017575271198562066	atsA	53	1.043276744333054	52	58.116269376683	0	0
PA1631	1.043263042000733	0.018170789290032543	0.13479907006367864	0.023117849794446803	NA	34	1.043263042000733	33	44.1824173459496	0.0000000000016245	2.15423e-12
PA4192	1.043253794302594	0.0045966286740265925	0.06779844153095699	0.023970368880209668	NA	8	1.043253794302594	7	42.6108570081969	0.00000000051319	6.0857e-10
PA5099	1.0432272500541204	0.012355564689448347	0.11115558775629926	0.016757335360866696	NA	44	1.0432272500541204	43	60.9515143447836	0.0000000000016245	2.15423e-12
PA5282	1.0432164524270622	0.009499414389251821	0.09746493928204039	0.01624415654700673	NA	36	1.0432164524270622	35	62.8767445008025	0.0000000000016245	2.15423e-12
PA5218	1.0431041181615706	0.004834171693991675	0.06952820790148179	0.014192386007397997	NA	24	1.0431041181615706	23	71.9628600427646	0.0000000000016245	2.15423e-12
PA0879	1.043087788685473	0.004961862424121939	0.07044048852841624	0.009585736340388427	NA	54	1.043087788685473	53	106.545460605451	0.0000000000016244	2.15423e-12
PA1089	1.043084954058398	0.013344678648291699	0.1155191700467576	0.0408421942485521	NA	8	1.043084954058398	7	25.006376975759	0.000000020863	2.37043e-08
PA3832	1.0430747213266824	0.01161178962499675	0.1077580142031058	0.04399202508219861	holC	6	1.0430747213266824	5	23.2158054645326	0.0000013796	1.49136e-06
PA5361	1.0429433437813898	0.010031168584389584	0.10015572167574643	0.014930333466834544	phoR	45	1.0429433437813898	44	68.4007479409736	0	0
PA1468	1.0428867072306942	0.004258736491671637	0.06525899548469649	0.013607441205444777	NA	23	1.0428867072306942	22	75.048514353448	0	0
PA0144	1.0428757789326313	0.00546867638287295	0.07395049954444494	0.014231780272897527	NA	27	1.0428757789326313	26	71.7558082268156	0	0
PA2361	1.042831802134583	0.010999225275954028	0.10487719140000855	0.020568109441517272	NA	26	1.042831802134583	25	49.6492576050549	0.0000000000016245	2.15423e-12
PA3667	1.0428077016919641	0.013552633524387254	0.11641577867448748	0.023763271313439478	NA	24	1.0428077016919641	23	42.9730212820199	0.0000000000016244	2.15423e-12
PA1917	1.0427781854463245	0.0056240564892029955	0.07499370966423115	0.018748427416057787	NA	16	1.0427781854463245	15	54.4667074781401	0.0000000000016244	2.15423e-12
PA3118	1.0425495220795744	0.0029525022235889218	0.05433693240871187	0.008591423373907437	leuB	40	1.0425495220795744	39	118.845632344555	0.0000000000016245	2.15423e-12
PA1865	1.0423857876490756	0.003538081123358744	0.059481771353573056	0.008497395907653294	NA	49	1.0423857876490756	48	120.151276034193	0	0
PA1047	1.0423629194600097	0.00910136634538104	0.09540108146861355	0.017134540050851296	NA	31	1.0423629194600097	30	59.5850112677096	0	0
PA4174	1.0422948737062774	0.010560140685482769	0.10276254514891488	0.0162481850413229	NA	40	1.0422948737062774	39	62.833383206597	0.0000000000016245	2.15423e-12
PA0059	1.0422585766488808	0.011597113556168406	0.10768989532991666	0.03589663177663888	osmC	9	1.0422585766488808	8	28.4402911898915	0.0000000012628	1.48122e-09
PA4100	1.0422042529058935	0.01030010947181185	0.10148945497839591	0.016684763620620942	NA	37	1.0422042529058935	36	61.1866058038285	0.000000000000000055511	1.63827e-16
PA2902	1.0421860865647903	0.00467024807367552	0.0683392132942392	0.014912838945456362	NA	21	1.0421860865647903	20	68.4561243450974	0	0
PA0783	1.0421843238968342	0.014476110882939762	0.12031671073853274	0.015158480722831052	putP	63	1.0421843238968342	62	67.3467422324461	0.000000000000000055511	1.63827e-16
PA3175	1.0421554843188747	0.008085906611113648	0.08992166930786843	0.02248041732696711	NA	16	1.0421554843188747	15	45.4110861906851	0.0000000000016245	2.15423e-12
PA3083	1.0420576021306827	0.010649414860362623	0.1031960021530031	0.009839352741259607	pepN	110	1.0420576021306827	109	103.747904310325	0.0000000000016245	2.15423e-12
PA5071	1.0420270920891745	0.005655928360433393	0.07520590641986434	0.020858365524197484	NA	13	1.0420270920891745	12	48.9394665837724	0.0000000000000017208	4.80971e-15
PA1258	1.0420095128712568	0.0181087924063149	0.1345689132240983	0.031718197025888	NA	18	1.0420095128712568	17	32.1830610725079	0.0000000000016245	2.15423e-12
PA1400	1.0420055760442963	0.018774767215580062	0.13702104661540163	0.01957443523077166	NA	49	1.0420055760442963	48	52.1489755199332	0	0
PA0392	1.041937709230036	0.0020022819070107173	0.044746864772972836	0.008611538140689216	NA	27	1.041937709230036	26	118.533238086231	0	0
PA5517	1.0419137443227522	0.008082514443493002	0.08990280553738578	0.016694531877330585	NA	29	1.0419137443227522	28	61.1422811564872	0	0
PA3967	1.0419119517498592	0.010012720014505679	0.10006357986053506	0.018269026624778233	NA	30	1.0419119517498592	29	55.8727569185994	0.0000000000016245	2.15423e-12
PA5434	1.0418618834004671	0.002775778944884252	0.052685661663153215	0.005965476472990075	mtr	78	1.0418618834004671	77	171.103911410638	0.0000000000016245	2.15423e-12
PA1413	1.0416568263366888	0.006584523411848723	0.08114507632536137	0.019126077909854336	NA	18	1.0416568263366888	17	53.3625299552372	0.0000000000016245	2.15423e-12
PA4126	1.0416045651315284	0.011156327638290229	0.10562351839571635	0.016298062723241673	NA	42	1.0416045651315284	41	62.6203444926086	0.0000000000016244	2.15423e-12
PA3032	1.0415987960177466	0.01120364276002142	0.1058472614668014	0.0159570750623647	snr1	44	1.0415987960177466	43	63.9583051366007	0.0000000000016245	2.15423e-12
PA3448	1.0415762011738525	0.018448128966057912	0.13582388952631974	0.035069577476836825	NA	15	1.0415762011738525	14	29.1014742624748	0.000000000000031752	8.46493e-14
PA2504	1.0414752513752363	0.007031247806618916	0.08385253607744321	0.015060360067900227	NA	31	1.0414752513752363	30	67.7624534401327	0	0
PA0884	1.0414326805910201	0.006146868608914694	0.07840196814439478	0.015680393628878957	NA	25	1.0414326805910201	24	65.0816627806967	0	0
PA2132	1.0414110773487815	0.03987392789598408	0.1996845710013272	0.06656152366710906	cupA5	9	1.0414110773487815	8	15.331612763242	0.00000016261	1.80662e-07
PA4488	1.0414004793918705	0.009156501527969188	0.09568961034495432	0.012353475575702835	NA	60	1.0414004793918705	59	82.6075469186159	0.0000000000016244	2.15423e-12
PA0247	1.0412691533379759	0.005116272908137993	0.07152812669249764	0.014305625338499528	pobA	25	1.0412691533379759	24	71.33039922881	0	0
PA2134	1.0412439297124503	0.016805086913241094	0.12963443567679497	0.04899721116442837	NA	7	1.0412439297124503	6	20.8259528027596	0.00000039901	4.38399e-07
PA0849	1.0412299239196816	0.010881323937956013	0.10431358462806277	0.019370546373968636	trxB2	29	1.0412299239196816	28	52.6782634135503	0.000000000000000055511	1.63827e-16
PA0901	1.0410786477373608	0.018978852400178905	0.1377637557566536	0.027017695341115654	aruE	26	1.0410786477373608	25	37.7653461313041	0.0000000000016245	2.15423e-12
PA5448	1.0410627527005296	0.004436021668756247	0.06660346589147029	0.010530932613919155	wbpY	40	1.0410627527005296	39	96.8883634963437	0.0000000000016244	2.15423e-12
PA4001	1.0410574195322984	0.012819313459590555	0.11322240705615896	0.01617462957945128	sltB1	49	1.0410574195322984	48	63.0816432964824	0	0
PA4357	1.0410366645801972	0.004769764841992135	0.06906348414315726	0.030886129061415687	NA	5	1.0410366645801972	4	33.0346363806523	0.0000025038	2.69023e-06
PA3498	1.0410072025448873	0.04365799214517066	0.20894495003510052	0.03948688396397804	NA	28	1.0410072025448873	27	25.8388989574632	0.0000000000016245	2.15423e-12
PA2777	1.0409753407853901	0.014450010935392695	0.12020819828694171	0.026231579419246254	NA	21	1.0409753407853901	20	38.8951795280905	0	0
PA3270	1.0409331784229796	0.0036174954901652422	0.06014561904382764	0.018134586468366416	NA	11	1.0409331784229796	10	56.2605235181411	0.000000000000038136	1.01072e-13
PA4642	1.0408971721754408	0.04495610861901106	0.21202855614046676	0.09482205294024282	NA	5	1.0408971721754408	4	10.7595612107786	0.00021151	0.000221599
PA0448	1.0407546807212897	0.004943268810833508	0.07030838364543383	0.01757709591135846	NA	16	1.0407546807212897	15	58.039954576576	0.0000000000016244	2.15423e-12
PA0239	1.04074562510819	0.0014119659413587438	0.037576135263738125	0.016804558556289085	NA	5	1.04074562510819	4	60.7078970022893	0.00000022047	2.44016e-07
PA2945	1.0407010945559954	0.002632610317975953	0.05130896917670392	0.015470236285367029	NA	11	1.0407010945559954	10	65.9425987991174	0.0000000000000078271	2.13834e-14
PA5299	1.0406905599796272	0.017677766250633973	0.1329577611523072	0.015456025786620416	NA	74	1.0406905599796272	73	66.0028933377288	0.0000000000016245	2.15423e-12
PA4078	1.0406508992693573	0.013316376472980397	0.11539660511895658	0.011104043504833088	NA	108	1.0406508992693573	107	91.8695051923968	0.0000000000016244	2.15423e-12
PA0041	1.0406334962232908	0.01184591197373432	0.10883892673916956	0.00723985771315908	NA	226	1.0406334962232908	225	140.902555399338	0.0000000000016244	2.15423e-12
PA3222	1.0405308497671708	0.01818103535514671	0.13483706966241407	0.055047003180837356	NA	6	1.0405308497671708	5	18.5307842585914	0.0000042106	4.50559e-06
PA2155	1.0404998133164634	0.06465837797145949	0.2542801171374976	0.05421270312870302	NA	22	1.0404998133164634	21	18.8156809761214	0.0000000000016308	2.15423e-12
PA5437	1.0404899737953814	0.002035224247818393	0.045113459719006176	0.010941621150500593	NA	17	1.0404899737953814	16	93.2260484819916	0	0
PA5467	1.040485920455424	0.004235119184319862	0.06507779332706251	0.029103673940998793	NA	5	1.040485920455424	4	35.048568750072	0.0000019774	2.12924e-06
PA0382	1.0404804135126187	0.003805155268878739	0.06168594060949982	0.014961038161679154	micA	17	1.0404804135126187	16	68.1797216612682	0	0
PA2754a	1.0404133248017102	0.013972452121941445	0.11820512730817324	0.04179182354531422	NA	8	1.0404133248017102	7	24.4068443349607	0.000000024683	2.79805e-08
PA2714	1.040206600703617	0.014341935342263204	0.11975781954537751	0.017468473329792882	NA	47	1.040206600703617	46	58.3854795300123	0.000000000000000055511	1.63827e-16
PA0874	1.0399676010182892	0.003043904729261442	0.05517159349938555	0.01592666717924543	NA	12	1.0399676010182892	11	64.0302208999552	0.0000000000016253	2.15423e-12
PA0398	1.039872341345517	0.008797656048602526	0.09379582106150852	0.014648446224606334	NA	41	1.039872341345517	40	69.6142987015201	0.000000000000000055511	1.63827e-16
PA2114	1.0398032754897388	0.006954366244112951	0.08339284288302534	0.015485662160709145	NA	29	1.0398032754897388	28	65.8484884564764	0	0
PA4898	1.0396781291422137	0.0075203866732545255	0.08672016301446005	0.012388594716351436	opdK	49	1.0396781291422137	48	82.3052253851711	0	0
PA5349	1.0396179640891672	0.013603680312192808	0.11663481603789157	0.022873969343904378	NA	26	1.0396179640891672	25	44.5754106630268	0.0000000000016244	2.15423e-12
PA2458	1.0395849958350905	0.012856272937785455	0.11338550585407932	0.012838380428344162	NA	78	1.0395849958350905	77	79.4181490083203	0.0000000000016245	2.15423e-12
PA1687	1.0395088787635933	0.023680232114618747	0.15388382668304929	0.027203074340629883	speE	32	1.0395088787635933	31	37.4797006220987	0.0000000000016245	2.15423e-12
PA2333	1.0394022121665238	0.00946548075572551	0.09729070230872788	0.011387015409730741	NA	73	1.0394022121665238	72	89.5327471077023	0	0
PA2364	1.039390256154904	0.01636249433450769	0.1279159659092941	0.03015008230549637	NA	18	1.039390256154904	17	33.8143324798091	0.0000000000016245	2.15423e-12
PA0513	1.0393820973803782	0.005514856300370012	0.07426207848134883	0.026255609639584673	NA	8	1.0393820973803782	7	38.8298317966031	0.00000000097960	1.15258e-09
PA5106	1.0393213135398862	0.01274397344166828	0.11288920870334897	0.016644605760000212	NA	46	1.0393213135398862	45	61.2493386565911	0.0000000000016244	2.15423e-12
PA3534	1.0393135577962387	0.013987531999625514	0.11826889700857751	0.015397298904449925	NA	59	1.0393135577962387	58	66.21078784737	0	0
PA3258	1.0392803337405925	0.006808304025363962	0.08251244769950751	0.011125976178102685	NA	55	1.0392803337405925	54	91.6280045834795	0.000000000000000055511	1.63827e-16
PA2172	1.0391941359699	0.0070256148470007225	0.08381894086064749	0.02164195747000214	NA	15	1.0391941359699	14	47.103350989169	0.000000000000000055511	1.63827e-16
PA1466	1.039129614130057	0.011265737972556178	0.1061401807637248	0.025017480524798588	NA	18	1.039129614130057	17	40.7465919920443	0.0000000000016245	2.15423e-12
PA0365	1.0390513333573281	0.014895475212416997	0.12204702049790891	0.036798561252034394	NA	11	1.0390513333573281	10	27.700503493363	0.000000000043593	5.32863e-11
PA5518	1.0390434493934548	0.0032000123181046333	0.05656865137251049	0.008728732409616058	NA	42	1.0390434493934548	41	116.779248059766	0.0000000000016245	2.15423e-12
PA2168	1.0388326859864574	0.011450445776845087	0.10700675575329385	0.032263750806079974	NA	11	1.0388326859864574	10	31.5906053631549	0.000000000011875	1.47222e-11
PA5048	1.0387104030401169	0.003833266099748568	0.06191337577412952	0.013844251694744226	NA	20	1.0387104030401169	19	73.6169387941222	0.0000000000016245	2.15423e-12
PA2901	1.0386228179006252	0.002118384200239988	0.04602590792412452	0.018789998227071003	NA	6	1.0386228179006252	5	54.2378156530009	0.000000020147	2.29065e-08
PA3702	1.0385904105101549	0.007249220649283317	0.08514235520164636	0.017379610478569563	wspR	24	1.0385904105101549	23	58.6384005286881	0.0000000000016245	2.15423e-12
PA4543	1.0385423948268742	0.012575908258385147	0.1121423571108845	0.0224284714221769	NA	25	1.0385423948268742	24	45.4372918788987	0	0
PA1462	1.0385088370714262	0.011698989940478135	0.10816186916135526	0.01778170175518136	NA	37	1.0385088370714262	36	57.3101805282401	0	0
PA0533	1.0384889392978953	0.012017996203681016	0.10962662178358419	0.02149954937245199	NA	26	1.0384889392978953	25	47.3992620636143	0.0000000000016245	2.15423e-12
PA0441	1.0384776506131308	0.0033562197726103816	0.05793289024906648	0.00939795578641606	dht	38	1.0384776506131308	37	108.433925349393	0.0000000000016245	2.15423e-12
PA5317	1.03837974881077	0.0026840580107956665	0.051807895255411275	0.007050161556850844	NA	54	1.03837974881077	53	144.536999805489	0.0000000000016244	2.15423e-12
PA2417	1.0382392679058325	0.013970420547260063	0.11819653356702159	0.03278182018138438	NA	13	1.0382392679058325	12	31.0824799067362	0.00000000000038664	9.96511e-13
PA5472	1.0381663843596585	0.007597924679513835	0.08716607527882528	0.013957742708833537	NA	39	1.0381663843596585	38	72.99923227812	0	0
PA2502	1.0381515540478445	0.004952971388271775	0.0703773499662482	0.015736853860082348	NA	20	1.0381515540478445	19	64.7459291124227	0.0000000000016245	2.15423e-12
PA0157	1.0381331200278907	0.00247613983926642	0.04976082635232679	0.013801170070982612	NA	13	1.0381331200278907	12	73.8262171346665	0	0
PA5371	1.03812667669239	0.0031492912384462257	0.05611854629662306	0.010800019270295266	NA	27	1.03812667669239	26	94.3410368929537	0	0
PA3570	1.0381211439178384	0.01654390323279603	0.12862310536134647	0.022390408683045943	mmsA	33	1.0381211439178384	32	45.5053016553058	0	0
PA0017	1.0380774754690758	0.0039817019954727206	0.06310072896150028	0.011154738336622803	NA	32	1.0380774754690758	31	91.3388410154478	0.0000000000016245	2.15423e-12
PA2869	1.0379637957133492	0.004292180352007827	0.06551473385436155	0.014649539842615921	NA	20	1.0379637957133492	19	69.5451934492066	0.0000000000016245	2.15423e-12
PA4337	1.0378997183915935	0.007165226198822135	0.08464765914555544	0.015996903940207276	NA	28	1.0378997183915935	27	63.6856755736738	0.0000000000016244	2.15423e-12
PA2217	1.0378974047933867	0.01073978249692143	0.10363292187775769	0.025908230469439422	NA	16	1.0378974047933867	15	39.3223497157927	0.0000000000016245	2.15423e-12
PA4900	1.0378449879275773	0.014384427270174945	0.11993509607356366	0.026818302770845646	NA	20	1.0378449879275773	19	37.9869964895155	0.0000000000016245	2.15423e-12
PA0506	1.0378348174873444	0.007569996714295672	0.08700572805451186	0.011951155872334022	NA	53	1.0378348174873444	52	85.2421131845529	0	0
PA2345	1.0378170689380979	0.014827875798283848	0.12176976553432238	0.02657234132943129	NA	21	1.0378170689380979	20	38.3380996756751	0	0
PA4190	1.037777426021463	0.014232871170382919	0.11930159751815111	0.026033742912194444	pqsL	21	1.037777426021463	20	39.1305090775587	0.000000000000000055511	1.63827e-16
PA1196	1.0376524615757305	0.01200110219126262	0.10954954217733007	0.01825825702955501	NA	36	1.0376524615757305	35	55.7913209031422	0.0000000000016245	2.15423e-12
PA5533	1.037498571768531	0.012327943048863855	0.11103127059015336	0.019328063322116708	NA	33	1.037498571768531	32	52.6993688558613	0	0
PA5211	1.0374779203107016	0.02030922139546688	0.14251042556762955	0.04506575351136035	NA	10	1.0374779203107016	9	22.6017878646041	0.0000000015416	1.80356e-09
PA2355	1.0374430993160617	0.006018371126101711	0.07757816139933783	0.021516310675502595	NA	13	1.0374430993160617	12	47.3384830189619	0.0000000000000025535	7.09321e-15
PA1893	1.0374151199368744	0.01746046613884526	0.13213805711771784	0.015681902253667928	NA	71	1.0374151199368744	70	64.9497590318445	0	0
PA4313	1.0374037422293636	0.006271666006334117	0.07919385081137371	0.016513059398856986	NA	23	1.0374037422293636	22	61.6802836224537	0.000000000000000055511	1.63827e-16
PA3267	1.0373824589219403	0.009099107097015259	0.09538923994358724	0.01124172973605687	NA	72	1.0373824589219403	71	90.6016923557699	0.0000000000016246	2.15423e-12
PA4080	1.0373650785220025	0.01969636058315837	0.1403437229916549	0.02247298126078626	NA	39	1.0373650785220025	38	45.3215884021724	0	0
PA0329	1.0372470425809692	0.0021786480834369956	0.04667599043873623	0.0140733406366822	NA	11	1.0372470425809692	10	72.3675555209398	0.0000000000000030531	8.45736e-15
PA1461	1.037130462777324	0.011533150977059965	0.1073925089429424	0.028701855312181928	motD	14	1.037130462777324	13	35.4818883118396	0.0000000000016370	2.15431e-12
PA2975	1.0371046876203989	0.013268354006186303	0.11518834145080092	0.020688436856234376	rluC	31	1.0371046876203989	30	49.2247614813442	0	0
PA2530	1.0370873104578207	0.013312962522089036	0.11538181192063607	0.01701212005427501	NA	46	1.0370873104578207	45	59.8617241499636	0.0000000000016245	2.15423e-12
PA3205	1.0370668245901522	0.0041731562371020384	0.0645999708753962	0.021533323625132068	NA	9	1.0370668245901522	8	47.2925033523061	0.000000000022094	2.72416e-11
PA2282	1.0370619265692025	0.006131716929016462	0.07830528033930063	0.0175095929835854	NA	20	1.0370619265692025	19	58.1602539724184	0.0000000000016245	2.15423e-12
PA5388	1.0369155072838279	0.00811746828093413	0.09009699373971436	0.01644938527821443	NA	30	1.0369155072838279	29	61.904470321496	0.0000000000016245	2.15423e-12
PA5215	1.0368245643562919	0.008214546557653295	0.09063413571967956	0.02026640885511453	gcvT1	20	1.0368245643562919	19	50.2430319231592	0.0000000000016245	2.15423e-12
PA0449	1.0367394407907746	0.012991340378511507	0.11397956123143968	0.03799318707714656	NA	9	1.0367394407907746	8	26.7996476585832	0.0000000020223	2.36149e-09
PA3123	1.036664078945327	0.0079535709452343	0.08918279511898189	0.02473485697620683	NA	13	1.036664078945327	12	41.16324667489	0.000000000000013656	3.67616e-14
PA0244	1.0366532345880544	0.005560507328718894	0.07456880935564744	0.033348185344089995	NA	5	1.0366532345880544	4	30.531247299632	0.0000034280	3.6737e-06
PA3522	1.0366266274288563	0.01683091062047068	0.1297339994776646	0.014326723546111845	NA	82	1.0366266274288563	81	71.0663972889264	0.0000000000016245	2.15423e-12
PA1723	1.0365541558169225	0.006730677464727973	0.0820407061447424	0.03349297803203923	pscJ	6	1.0365541558169225	5	30.3978056499622	0.00000036144	3.97824e-07
PA3435	1.0365351375083276	0.007932920122215047	0.08906694180342697	0.03636142672809344	NA	6	1.0365351375083276	5	27.9995530551616	0.00000054400	5.94805e-07
PA2307	1.036518884233396	0.0043780787522558935	0.06616705186311306	0.013506292904074835	NA	24	1.036518884233396	23	75.3793599696624	0.0000000000016245	2.15423e-12
PA0882	1.0365144622118645	0.02101390484971185	0.1449617358122889	0.022920462936921585	NA	40	1.0365144622118645	39	44.4185418837047	0.0000000000016245	2.15423e-12
PA3339	1.036434904289353	0.008826363882057894	0.09394873007155495	0.012336072617396826	plpD	58	1.036434904289353	57	82.5266275396204	0.0000000000016244	2.15423e-12
PA2051	1.0364319841771126	0.013560108740043472	0.11644787992936356	0.052077075071558065	NA	5	1.0364319841771126	4	19.5489672688924	0.000020188	2.13765e-05
PA4091	1.0364074301334796	0.009858979962455139	0.09929239629727514	0.013037730367889123	hpaA	58	1.0364074301334796	57	78.0842177220426	0.0000000000016245	2.15423e-12
PA3066	1.036378692953137	0.005304626452771313	0.07283286656977957	0.016285924064619903	NA	20	1.036378692953137	19	62.5096161906318	0.0000000000016244	2.15423e-12
PA5156	1.0363285098010497	0.011885368974848378	0.10902003932694382	0.014568415551930176	NA	56	1.0363285098010497	55	69.8773460572176	0.0000000000016244	2.15423e-12
PA1142	1.036304005310947	0.017610957268585317	0.13270628194846437	0.032186001038618635	NA	17	1.036304005310947	16	31.6283522813846	0.00000000000000038858	1.11305e-15
PA2310	1.0362667054827865	0.007409388145946595	0.08607780286430756	0.016565680884986504	NA	27	1.0362667054827865	26	61.4506500489263	0	0
PA2762	1.0360684717901896	0.00932642078139381	0.09657339582614774	0.014901598493189701	NA	42	1.0360684717901896	41	68.3063959690696	0.0000000000016245	2.15423e-12
PA2886	1.0360469821181213	0.0027276145008057846	0.052226568916651846	0.011396771683256424	atuA	21	1.0360469821181213	20	89.3116015071446	0.000000000000000055511	1.63827e-16
PA0187	1.0360127964147217	0.015281870113423413	0.12361986132261843	0.03909203258136293	NA	10	1.0360127964147217	9	26.0372017218803	0.00000000044021	5.23276e-10
PA0056	1.035934537855389	0.005053676623515369	0.07108921594387836	0.015156271764393549	NA	22	1.035934537855389	21	67.1542916329487	0.0000000000016244	2.15423e-12
PA3912	1.0357173371245063	0.0049251571516223495	0.07017946388810868	0.012035678762870431	NA	34	1.0357173371245063	33	84.5570913296359	0.0000000000016245	2.15423e-12
PA3583	1.0356890020209837	0.015459660960791604	0.124336884956925	0.02132359985113953	glpR	34	1.0356890020209837	33	47.7259034241511	0.0000000000016244	2.15423e-12
PA1964	1.0356856925663944	0.01008655549550132	0.10043184502687043	0.016510893615626084	NA	37	1.0356856925663944	36	61.6372720262215	0	0
PA0023	1.0356270604869986	0.010108001870666915	0.10053855912368605	0.015156758071646782	qor	44	1.0356270604869986	43	67.1421704700866	0.0000000000016245	2.15423e-12
PA4911	1.0354954178052218	0.015070585148430016	0.12276231159614914	0.018507114816414656	NA	44	1.0354954178052218	43	54.983878524603	0.0000000000016245	2.15423e-12
PA2954	1.0354726443148934	0.008678770525097562	0.0931599190913	0.015526653181883334	NA	36	1.0354726443148934	35	65.537740235631	0.0000000000016245	2.15423e-12
PA0503	1.03544450223283	0.017651452139334188	0.13285876764193694	0.038353022631137115	NA	12	1.03544450223283	11	26.5316229370965	0.000000000014284	1.76778e-11
PA5258	1.035410045719978	0.019924906836700895	0.14115561213320885	0.020374057665683634	NA	48	1.035410045719978	47	49.9434634320952	0.0000000000016244	2.15423e-12
PA3629	1.0353440116734398	0.0073587237912117135	0.08578300409295371	0.011074538207988413	adhC	60	1.0353440116734398	59	91.8790957081819	0.0000000000016245	2.15423e-12
PA0378	1.0353231634346263	0.05084958389841253	0.2254985230515103	0.0433972109952175	NA	27	1.0353231634346263	26	23.446398694798	0	0
PA1029	1.0352617830220572	0.005478577404300085	0.07401741284522234	0.026169107274370492	NA	8	1.0352617830220572	7	38.8808887518701	0.00000000097068	1.14263e-09
PA1992	1.0350641875447548	0.009821180417471622	0.0991018688899035	0.024775467222475873	ercS	16	1.0350641875447548	15	41.0640507523486	0.0000000000016244	2.15423e-12
PA3440	1.0349627972404662	0.013380955306226685	0.11567607923087074	0.034877650184383754	NA	11	1.0349627972404662	10	29.1685709262944	0.000000000026161	3.22001e-11
PA2032	1.0349425436777107	0.011202301039647342	0.10584092327473028	0.012140786543305034	NA	76	1.0349425436777107	75	83.7936862827092	0.0000000000016245	2.15423e-12
PA0145	1.0349002550276922	0.005708084784244547	0.07555186817177023	0.016107712416226057	NA	22	1.0349002550276922	21	63.1561110616444	0.0000000000016244	2.15423e-12
PA2389	1.0348804857759701	0.0075150410824007694	0.08668933661299277	0.013538599814478754	pvdR	41	1.0348804857759701	40	75.140027157646	0	0
PA5351	1.0348337045374594	0.010183420825510334	0.10091293685900898	0.03567811098122757	rubA1	8	1.0348337045374594	7	28.5123773778232	0.0000000083948	9.63064e-09
PA3759	1.034671888437928	0.010654986101446523	0.1032229921163232	0.02979791114245891	NA	12	1.034671888437928	11	34.1362259182614	0.0000000000024410	3.11174e-12
PA4782	1.034653263280074	0.0009295639257365292	0.030488750806429068	0.013634983870445386	NA	5	1.034653263280074	4	74.6006802104011	0.000000096745	1.08065e-07
PA0138	1.0346023174496863	0.014124378726694635	0.11884602949486632	0.02425934418484851	NA	24	1.0346023174496863	23	41.9283398854322	0.0000000000016244	2.15423e-12
PA2907	1.0345250327063582	0.01629761222888135	0.12766210177214438	0.04037030124841942	cobL	10	1.0345250327063582	9	25.1946605682524	0.00000000058918	6.97351e-10
PA2190	1.0345148812251972	0.00455048714607619	0.06745729868647417	0.027539326868063273	NA	6	1.0345148812251972	5	36.933039486645	0.00000013702	1.5247e-07
PA5410	1.0344673171462884	0.01159355445102131	0.10767336927495726	0.017024654512662885	gbcA	40	1.0344673171462884	39	59.7420443204126	0.0000000000016244	2.15423e-12
PA5506	1.0344458146352535	0.006140791771650716	0.07836320419463919	0.01536828874369697	NA	26	1.0344458146352535	25	66.18024366371	0.0000000000016245	2.15423e-12
PA4035	1.0343808760334818	0.014093251531849418	0.11871500129237846	0.021321843662226607	NA	31	1.0343808760334818	30	47.6996823179662	0	0
PA5500	1.0343141480559344	0.013909857722578791	0.11794005987186369	0.026372199114388234	znuC	20	1.0343141480559344	19	38.5638057469627	0.0000000000016245	2.15423e-12
PA2807	1.0342607759089273	0.005768547613381668	0.07595095531579354	0.013025481376880503	NA	34	1.0342607759089273	33	78.0766632977924	0.0000000000016244	2.15423e-12
PA3323	1.0342423768210145	0.013870746442693567	0.1177741331646876	0.02150251647497223	NA	30	1.0342423768210145	29	47.2957236892937	0.0000000000016245	2.15423e-12
PA1598	1.0342332433172958	0.008530438473817964	0.09236037285447674	0.01715089067137066	NA	29	1.0342332433172958	28	59.2956136672502	0	0
PA3398	1.0341197364389108	0.0076171921401878735	0.08727652685681227	0.032987426479510716	NA	7	1.0341197364389108	6	30.8274057128002	0.000000038679	4.36965e-08
PA3342	1.0341144602205854	0.008065642496307035	0.08980892214199564	0.010584082976276632	NA	72	1.0341144602205854	71	96.0795741641299	0.0000000000016245	2.15423e-12
PA3762	1.0340741405526768	0.005416069086789429	0.07359394735159562	0.014718789470319123	NA	25	1.0340741405526768	24	69.088178930574	0	0
PA3125	1.0340528543485539	0.008493724895507655	0.09216140675742561	0.011094929574077256	NA	69	1.0340528543485539	68	91.6530282993373	0	0
PA2068	1.0339402974696457	0.022202621821000246	0.14900544225296017	0.027669615989384614	NA	29	1.0339402974696457	28	36.7489216004697	0	0
PA5302	1.0339226641679227	0.007932832345595128	0.08906644904561498	0.014642434025983309	dadX	37	1.0339226641679227	36	69.4433641382768	0	0
PA4101	1.033909678439825	0.0025995705713869393	0.050985984068045005	0.015372852610976684	bfmR	11	1.033909678439825	10	66.1434489867937	0.0000000000000076605	2.09398e-14
PA1200	1.0338914828195445	0.012398907660951971	0.11135038240146268	0.022270076480292535	NA	25	1.0338914828195445	24	45.6578829418267	0	0
PA0156	1.033833635120202	0.01087571553196028	0.10428669872980102	0.022233998875555307	NA	22	1.033833635120202	21	45.7306894951883	0.0000000000016244	2.15423e-12
PA2073	1.033782561005799	0.012362515944622454	0.11118685149163302	0.018036889060027754	NA	38	1.033782561005799	37	56.3706401590025	0.0000000000016245	2.15423e-12
PA0360	1.0337185980059767	0.01778971007217408	0.13337807193153634	0.032348934042056146	NA	17	1.0337185980059767	16	31.4297691039192	0.00000000000000044409	1.26839e-15
PA0863	1.0336598529931886	0.0021924271466398065	0.04682336112070348	0.01251406964363314	NA	14	1.0336598529931886	13	81.2438053130663	0.0000000000016245	2.15423e-12
PA4217	1.0336550281831653	0.003996292451304506	0.06321623566224507	0.013181496338006986	phzS	23	1.0336550281831653	22	77.1299584604667	0	0
PA5155	1.0335437374461636	0.015260769080774903	0.12353448539082074	0.01821416617861117	NA	46	1.0335437374461636	45	55.8155405835271	0.0000000000016245	2.15423e-12
PA4300	1.0334909439757727	0.00551935333645877	0.07429235045722252	0.02626631239929477	tadC	8	1.0334909439757727	7	38.7038557565096	0.0000000010020	1.17866e-09
PA0359	1.0334126874839147	0.006974889382045728	0.08351580318745505	0.03409518387799497	NA	6	1.0334126874839147	5	29.8156208873972	0.00000039796	4.37342e-07
PA0194	1.0333890132716717	0.004993978525400733	0.07066808703651693	0.014133617407303387	NA	25	1.0333890132716717	24	71.9247877636395	0	0
PA4939	1.0333773569246936	0.030136795194938566	0.17359952533039533	0.027798171492595662	NA	39	1.0333773569246936	38	36.5690131583553	0	0
PA0451a	1.0333760608468263	0.013732439567725685	0.1171854921384285	0.02039937578347249	NA	33	1.0333760608468263	32	49.8324592082333	0.000000000000000055511	1.63827e-16
PA3506	1.0333341144661623	0.01341133219333871	0.11580730630378512	0.023639067410872613	NA	24	1.0333341144661623	23	43.0021376060219	0.0000000000016245	2.15423e-12
PA0035	1.033182255154518	0.0018438254538338226	0.042939788702715136	0.008765047665381477	trpA	24	1.033182255154518	23	115.966937183208	0.0000000000016245	2.15423e-12
PA3211	1.0331211021250228	0.006589094992961377	0.08117324062128713	0.01730619304936475	NA	22	1.0331211021250228	21	58.7319029189768	0.0000000000016245	2.15423e-12
PA3901	1.0330844372862504	0.010764695548725322	0.10375305079237584	0.01118797919525909	fecA	86	1.0330844372862504	85	90.848185897536	0.0000000000016245	2.15423e-12
PA0737	1.0330725475977194	0.007665281116175978	0.08755159116872735	0.0126369836823112	NA	48	1.0330725475977194	47	80.4307254330339	0.0000000000016245	2.15423e-12
PA0682	1.032982141696309	0.009879722757441709	0.09939679450284958	0.020725664364913153	NA	23	1.032982141696309	22	49.0385867723775	0.000000000000000055511	1.63827e-16
PA4721	1.0329535855100263	0.011038753369308832	0.1050654718226156	0.018018579764908702	NA	34	1.0329535855100263	33	56.4052913845744	0.0000000000016245	2.15423e-12
PA5136	1.032927345446938	0.01649821123650067	0.1284453628454553	0.019363867028155974	NA	44	1.032927345446938	43	52.4859177849329	0.0000000000016245	2.15423e-12
PA3831	1.0327225136906593	0.016631362546495238	0.12896264011912612	0.022797589336988593	pepA	32	1.0327225136906593	31	44.5761849006977	0.0000000000016244	2.15423e-12
PA4723	1.0326836588700083	0.010767003698186535	0.1037641734809589	0.029954136745735327	dksA	12	1.0326836588700083	11	33.9255458728304	0.0000000000024979	3.18183e-12
PA0184	1.0326104620831513	0.008116699069324253	0.09009272484126703	0.02848982111092355	NA	10	1.0326104620831513	9	35.6679819459956	0.000000000028098	3.45244e-11
PA3784	1.032487238390074	0.025160923588832738	0.1586219517873637	0.04399381389103974	NA	13	1.032487238390074	12	23.0967425230416	0.000000000012910	1.59853e-11
PA4302	1.0324802538483777	0.007069181404092826	0.08407842412945682	0.02170895576191667	tadA	15	1.0324802538483777	14	46.8060447631086	0	0
PA1754	1.0323499103450866	0.01026733621373998	0.10132786494217659	0.012665983117772074	cysB	64	1.0323499103450866	63	80.2185037846985	0.0000000000016245	2.15423e-12
PA0165	1.03218440939821	0.0091778124156306	0.09580089986858474	0.009628352710378894	NA	99	1.03218440939821	98	105.518025601471	0.000000000000000055511	1.63827e-16
PA5178	1.0321702308545604	0.004648125426280739	0.06817716205798492	0.01822111300168167	NA	14	1.0321702308545604	13	55.7571751958456	0.0000000000016245	2.15423e-12
PA0557	1.032114655506146	0.01178794509644356	0.10857230354212608	0.026332651501224016	NA	17	1.032114655506146	16	38.5806358419055	0.000000000000000055511	1.63827e-16
PA5043	1.0320599524765313	0.014587746701001304	0.1207797445807918	0.028468058807685683	pilN	18	1.0320599524765313	17	35.6857319356085	0.0000000000016245	2.15423e-12
PA2454	1.0320140913469518	0.010244381092008533	0.10121453004390493	0.020660329430263746	NA	24	1.0320140913469518	23	49.1706072218924	0.0000000000016245	2.15423e-12
PA2675	1.0319000364424729	0.0012648693389007652	0.03556500160130413	0.013442307087809238	NA	7	1.0319000364424729	6	75.5692307386985	0.00000000018072	2.17319e-10
PA2936	1.0318865085736404	0.03825865745305199	0.19559820411509915	0.05646433789942994	NA	12	1.0318865085736404	11	17.9904375962513	0.00000000083120	9.80066e-10
PA3327	1.0318409457237576	0.0101611998103953	0.10080277679903119	0.006362614853226557	NA	251	1.0318409457237576	250	159.65066940272	0.000000000000000055511	1.63827e-16
PA0918	1.0317982728931407	0.013587113805448475	0.11656377570003673	0.018909141346427405	NA	38	1.0317982728931407	37	53.7187118658901	0.0000000000016244	2.15423e-12
PA1920	1.0317792914057284	0.01689380033486336	0.1299761529468516	0.01268437371424022	nrdD	105	1.0317792914057284	104	80.0800571715933	0.000000000000000055511	1.63827e-16
PA2083	1.0317506017433165	0.021078636623213434	0.1451848360649742	0.023868240021176074	NA	37	1.0317506017433165	36	42.5566044682485	0	0
PA3642	1.0317006091417937	0.004064263299461038	0.06375157487828076	0.024095830402377675	rnhB	7	1.0317006091417937	6	42.1536267475071	0.0000000059624	6.86395e-09
PA2537	1.0316646003605459	0.004620198715847342	0.06797204363447772	0.017550306200267738	NA	15	1.0316646003605459	14	57.8741421136477	0	0
PA3283	1.0316574879590326	0.014003827904640963	0.11833777040590618	0.02000273403072759	NA	35	1.0316574879590326	34	50.7783292226605	0	0
PA3924	1.0316122318568817	0.006262395964278584	0.07913530163131106	0.010302538739519402	NA	59	1.0316122318568817	58	98.5857137971175	0.000000000000000055511	1.63827e-16
PA0402	1.0316045149297264	0.023957479915238344	0.15478204002802892	0.03996455088803772	pyrB	15	1.0316045149297264	14	25.4145064587662	0.00000000000020450	5.31208e-13
PA1925	1.0315382221458536	0.004957409468665948	0.07040887350800287	0.024893295956607345	NA	8	1.0315382221458536	7	40.8000090952348	0.00000000069418	8.20259e-10
PA3999	1.0314901885120913	0.008779950162910824	0.09370138826565391	0.016069655513448525	dacC	34	1.0314901885120913	33	63.2012959762943	0.0000000000016244	2.15423e-12
PA1414	1.0313545871495915	0.01128254223160211	0.10621931195221569	0.04336385251873983	NA	6	1.0313545871495915	5	23.4194204490428	0.0000013211	1.42875e-06
PA4327	1.0312575342244135	0.006015015402215428	0.07755653036473091	0.010012505016407755	NA	60	1.0312575342244135	59	101.424020113273	0.0000000000016245	2.15423e-12
PA1572	1.0311964761276973	0.019717709562555193	0.14041976200861186	0.03139881332355985	NA	20	1.0311964761276973	19	32.3413001771823	0.0000000000016245	2.15423e-12
[truncated: 3,699 more rows]
[truncated: 3 more columns]

## Sheet: TnseqDiff
	ID	NumInser	Unique.NumInser	FC	log2FC(Output/Input)	pvalue	padj
4831	PA4726:cbrB	5	1	19.6941589381946	4.29969590119676	1.20596389281636e-35	6.87399e-32
4830	PA4725:cbrA	5	1	16.0877602555429	4.00789158234462	7.38999934523605e-33	2.10615e-29
4829	PA4724.1:	5	1	7.33458316091756	2.8747149769736	3.11884027986368e-20	5.9258e-17
3107	PA3051:	5	1	0.120409857277199	-3.05397459263346	2.17616137944854e-19	3.10103e-16
2530	PA2492:mexT	5	1	9.39317584143108	3.23161301688283	1.15844586924617e-18	1.32063e-15
2829	PA2781:	4	1	0.13978524055378	-2.83871605537556	3.01323305230585e-17	2.86257e-14
2049	PA2011:liuE	5	1	7.22017866070921	2.85203453652105	4.3319101689014e-17	3.52741e-14
759	PA0744:	5	1	9.32758769136207	3.22150401830107	7.65203804715471e-17	5.05451e-14
2316	PA2277:arsR	5	1	0.380727012918854	-1.39317116086449	7.98081309602773e-17	5.05451e-14
994	PA0970:tolR	4	1	0.312724978956148	-1.67703363553201	1.01347521433413e-16	5.77681e-14
4857	PA4747:secG	4	1	0.392416488998841	-1.34954243126838	3.55365568477628e-16	1.84144e-13
760	PA0745:	5	1	5.22964007552179	2.38671165791998	1.14113393702309e-15	5.42039e-13
4520	PA4433:rplM	4	1	0.499242474281568	-1.00218741463623	1.33627358021713e-15	5.85905e-13
4320	PA4245:rpmD	2	1	0	#NAME?	2.07851978705228e-15	8.46254e-13
5362	PA5240:trxA	4	1	0.432498214712366	-1.20923391735403	5.62030440202058e-15	2.13572e-12
2471	PA2433:	4	1	0.569245197699351	-0.812877879424991	7.27924740926695e-15	2.59323e-12
3529	PA3457:	5	1	6.54878365212343	2.71122697046591	3.74121377408116e-14	1.25441e-11
811	PA0796:prpB	5	1	3.96941928396358	1.98892796015749	1.01850846025696e-13	3.22528e-11
4128	PA4053:ribE	5	1	0.242936103471825	-2.04135118569079	4.16205345165e-13	1.24862e-10
1809	PA1777:oprF	5	1	0.252843345147348	-1.98368428774614	2.46032335936915e-12	7.01192e-10
581	PA0574.1:	2	1	0.105892823731039	-3.23932327249241	3.06538401330468e-12	8.32033e-10
1893	PA1855:	3	1	0.155787534459087	-2.68234829597779	5.35674072414362e-12	1.38788e-09
507	PA0502:	5	1	0.357210959757381	-1.48515174974441	1.90896639315658e-11	4.49575e-09
1186	PA1159:	3	1	0.341537718505411	-1.54988318022031	1.92541062572385e-11	4.49575e-09
5555	PA5427:adhA	5	1	3.47329145121569	1.79630347538501	1.9718202060054e-11	4.49575e-09
854	PA0836.1:P5	3	1	0.290116257634578	-1.78529695084547	2.50197280136737e-11	5.48509e-09
749	PA0734:	4	1	0.36906283824458	-1.43806161815287	5.20303413082978e-11	1.05919e-08
5244	PA5129:grxC	4	1	0.298590135357037	-1.74376159152666	5.1749469168072e-11	1.05919e-08
2145	PA2107:	5	1	0.461727692800019	-1.11488583214025	1.31127907554105e-10	2.57734e-08
366	PA0362:fdx1	4	1	0.443618851060348	-1.17260742245935	1.40664016125054e-10	2.58978e-08
3592	PA3520:	2	1	0.953139104614599	-0.0692413131838948	1.40847622890039e-10	2.58978e-08
4177	PA4102:bfmS	5	1	4.84641777699642	2.27691877516106	1.56305641435052e-10	2.78419e-08
3193	PA3133.1:	5	1	0.38011045073278	-1.39550940377565	1.64573432393962e-10	2.84263e-08
2284	PA2245:pslO	3	1	0.653995959075771	-0.61264637329146	2.53295072217042e-10	4.24642e-08
5699	PA5569:rnpA	3	1	0.450145109553992	-1.15153794880665	2.64967289855839e-10	4.31518e-08
5277	PA5160.1:	4	1	0.351308483912891	-1.50918967758907	3.90564423095917e-10	6.18394e-08
4207	PA4132:	5	1	3.6711663158929	1.87623847474221	5.15411254882902e-10	7.94012e-08
4080	PA4005:	5	1	0.348901447583787	-1.51910851163533	5.44404405683074e-10	8.16607e-08
4724	PA4631:	5	1	3.3612392580731	1.74899323950702	7.08851292116229e-10	1.01011e-07
5687	PA5557:atpH	4	1	0.416656877143434	-1.26306830214388	6.92818564353262e-10	1.01011e-07
2423	PA2384:	3	1	0.444404989993185	-1.17005307879491	8.73825805440031e-10	1.21483e-07
2904	PA2852.1:	3	1	0.369773621587917	-1.43528578350832	1.37794261905575e-09	1.87006e-07
4333	PA4258:rplV	2	1	0.491862586671392	-1.0236727736672	1.68574849179757e-09	2.2346e-07
5178	PA5064:	5	1	0.477062954415496	-1.06774843446351	1.96546880366168e-09	2.54618e-07
838	PA0823:	4	1	0.468052583666806	-1.09525747547659	2.05173197460687e-09	2.59886e-07
2788	PA2742:rpmI	3	1	0.654502468092284	-0.611529462384095	2.36962927773962e-09	2.93628e-07
11	PA0011:htrB1	5	1	0.272669818792102	-1.87477307446063	2.5170515722118e-09	3.05259e-07
3881	PA3807:ndk	4	1	0.541418035893405	-0.885185147008349	2.64587133351673e-09	3.14197e-07
4982	PA4870:	3	1	0.445897537649424	-1.16521586211326	3.40454953206413e-09	3.96039e-07
3303	PA3239:	5	1	4.49645701844437	2.168788678071	3.68287013863818e-09	4.19847e-07
3760	PA3686:adk	5	1	0.513008158522831	-0.962946325260032	4.03366701776606e-09	4.50822e-07
2467	PA2429:	4	1	0.684949502931179	-0.545930463830489	4.98328327979959e-09	5.46245e-07
1271	PA1244:	5	1	6.09378018688753	2.60733746047619	5.44245649082719e-09	5.85321e-07
1089	PA1063:	3	1	0.511091526912661	-0.968346420947815	5.76752705733211e-09	6.08795e-07
4400	PA4315:mvaT	5	1	0.329285098933171	-1.60259086744127	6.94985338737514e-09	7.20258e-07
1806	PA1774:crfX	4	1	0.404569942436662	-1.30553895617849	8.74277471537094e-09	8.8989e-07
3214	PA3150:wbpG	5	1	0.412941588249557	-1.27599037208659	8.95593335913669e-09	8.95593e-07
3886	PA3812:iscA	2	1	0.573072597925236	-0.803210180979674	1.140967543754e-08	1.10229e-06
4348	PA4272.1:P27	2	1	1.64217695476979	0.715609594846353	1.13825209150024e-08	1.10229e-06
2599	PA2560:	5	1	0.672012917078728	-0.573439130891775	1.22549096110486e-08	1.16422e-06
2948	PA2895:sbrR	5	1	0.628285273359452	-0.670508330337776	1.34492169877773e-08	1.21683e-06
3728	PA3654:pyrH	5	1	0.640841862926656	-0.641959700161996	1.31677661996286e-08	1.21683e-06
5559	PA5431:	5	1	3.59976642232091	1.84790329758498	1.32807369953401e-08	1.21683e-06
3889	PA3815:iscR	5	1	0.775357057210284	-0.367067260578979	1.71371969330361e-08	1.52628e-06
3708	PA3634:	4	1	0.459184355642303	-1.12285460448905	1.83670059086015e-08	1.61065e-06
4353	PA4276.1:	1	1	0	#NAME?	1.99999999999999e-08	1.70149e-06
4539	PA4451.1:P35	1	1	0	#NAME?	1.99999999999999e-08	1.70149e-06
354	PA0350:folA	4	1	0.762890857474811	-0.390451421369784	2.27075813197786e-08	1.90343e-06
5047	PA4935:rpsF	4	1	0.975813326327619	-0.0353229091275327	3.03676829993535e-08	2.50863e-06
68	PA0068:	3	1	1.14269507023285	0.192440469734024	4.0060253106779e-08	3.26205e-06
280	PA0278:	5	1	6.55023618768628	2.71154692812495	4.28547260561644e-08	3.44045e-06
2148	PA2110:	5	1	5.6105512201308	2.48814251833545	4.72681763891786e-08	3.74206e-06
4233	PA4158:fepC	5	1	4.81652450165814	2.26799250479258	5.00761936342104e-08	3.90333e-06
5673	PA5543:	3	1	0.668220104501108	-0.581604705707869	5.06747515022849e-08	3.90333e-06
1078	PA1052:	5	1	5.95500929701496	2.57410376043984	5.84591394169754e-08	4.44289e-06
642	PA0635:	2	1	1.353984794381	0.437211537144592	6.1513793457119e-08	4.55362e-06
1578	PA1548:	5	1	5.48203422358558	2.45471133473849	6.11446031941063e-08	4.55362e-06
2050	PA2012:liuD	5	1	2.97103066610596	1.57096349632468	6.44134288592266e-08	4.70714e-06
2209	PA2170:	3	1	0.5133012690775	-0.962122267439304	6.6663323072403e-08	4.80989e-06
4733	PA4640:mqoB	5	1	5.54508486054146	2.4712095391869	6.99907674251067e-08	4.98684e-06
2604	PA2565:	5	1	0.33881846584362	-1.56141559018467	7.95991806244589e-08	5.60142e-06
2015	PA1977:	5	1	6.31257222597121	2.65822798959605	1.00902728308568e-07	7.01397e-06
4768	PA4673.1:	3	1	1.98930208952751	0.992262376206937	1.22734916002874e-07	8.42878e-06
3723	PA3649:mucP	5	1	0.318052395445	-1.65266364251615	1.24714032243775e-07	8.46274e-06
4324	PA4249:rpsH	4	1	0.845289134309733	-0.242483189840731	1.32482326699927e-07	8.88411e-06
349	PA0345:	5	1	3.8417735776815	1.94177249350058	1.45563770073539e-07	9.64783e-06
5416	PA5294:	5	1	2.69058561293534	1.42792021327556	1.69939310024199e-07	1.1134e-05
3429	PA3360:	5	1	3.31427436092429	1.72869303610226	1.75076055935182e-07	1.13402e-05
1734	PA1702:pcr4	2	1	1.75638447863442	0.812608690376402	1.78290449483635e-07	1.14186e-05
1845	PA1807:nppD	5	1	0.370970143560055	-1.43062501443248	1.9085721771684e-07	1.20876e-05
788	PA0773:pdxJ	4	1	0.22356861028532	-2.16121045127105	2.08794938250958e-07	1.30784e-05
2544	PA2506:	2	1	1.8441180854402	0.882931039619984	2.4821622306452e-07	1.53786e-05
4906	PA4795:	5	1	4.59281750527858	2.19937945948738	2.74629139350285e-07	1.68321e-05
5007	PA4895:	5	1	4.09527288927593	2.03395958932362	2.86990285335584e-07	1.74026e-05
4550	PA4462:rpoN	5	1	3.43520673368693	1.78039692428069	3.35398730034685e-07	2.01239e-05
659	PA0652:vfr	5	1	0.376214507637059	-1.41037261154332	3.74041318736543e-07	2.22087e-05
455	PA0451:	5	1	2.57120841197372	1.36244655405911	4.43897139122388e-07	2.60847e-05
5300	PA5182:	5	1	2.75236382462794	1.46067118707979	4.66543509758342e-07	2.71357e-05
5560	PA5432:	5	1	3.80279988787347	1.92706202301571	5.59532285521631e-07	3.22155e-05
4344	PA4269:rpoC	5	1	0.367490453278259	-1.44422132299825	5.99912796056246e-07	3.4195e-05
916	PA0896:aruF	5	1	2.6321255922549	1.39622832911892	6.15039778289564e-07	3.47102e-05
4538	PA4451:	2	1	1.7306837473779	0.791342121138117	6.21974442021672e-07	3.47574e-05
2312	PA2273:soxR	3	1	0.726665434566099	-0.460636811884393	6.77553577592094e-07	3.74957e-05
1579	PA1549:	5	1	3.89314190402106	1.96093493150676	7.37219692335434e-07	4.04053e-05
1381	PA1352:	5	1	3.87650830228754	1.9547577547337	8.04980342231197e-07	4.33551e-05
3389	PA3320:	5	1	1.11415462600716	0.155949468488765	8.06253260009195e-07	4.33551e-05
1709	PA1677:	5	1	3.94442556499471	1.97981521281777	9.93441934473781e-07	5.29217e-05
391	PA0387:	5	1	0.313931811593706	-1.67147686621232	1.00807783928049e-06	5.32041e-05
2531	PA2493:mexE	5	1	2.57246816400617	1.36315322292502	1.08277587466166e-06	5.66222e-05
5159	PA5045:ponA	5	1	0.262841298049998	-1.92773612283825	1.16829574475058e-06	6.0539e-05
279	PA0277:	5	1	3.1016978032818	1.63305813223327	1.28442065266578e-06	6.59567e-05
4298	PA4223:	5	1	3.89440126558174	1.96140154200369	1.91385159869916e-06	9.74014e-05
5115	PA5001:ssg	5	1	0.338806900463274	-1.56146483661995	1.94766753181411e-06	9.82452e-05
3116	PA3060:pelE	5	1	5.47984646408311	2.45413547190679	2.08017267713576e-06	0.000104009
5688	PA5558:atpF	5	1	0.338749613627231	-1.56170879393641	2.10879699314779e-06	0.000104523
5006	PA4894:	5	1	5.21254526303752	2.3819880062266	2.18453034981933e-06	0.000107343
968	PA0944:purN	5	1	0.342508542018044	-1.54578812616194	2.258424349036e-06	0.000110026
4003	PA3928:	2	1	0.191638015284981	-2.38354431761805	2.30860696275924e-06	0.000111517
4138	PA4063:	5	1	3.24460418465529	1.69804249188707	2.34547879689479e-06	0.000112346
63	PA0063:	5	1	2.59453650639123	1.37547683544076	2.41512297361208e-06	0.000114718
4869	PA4758.1:P32	2	1	0.392110041907901	-1.35066950525113	2.44939931632809e-06	0.000115385
5240	PA5125.1:nrsZ	3	1	0.363833637545219	-1.45864916411267	2.67764296254897e-06	0.000125103
5455	PA5332:crc	5	1	0.413948351635813	-1.27247732109314	2.72741529058488e-06	0.000126392
5477	PA5354:glcE	5	1	3.14357231625597	1.65240495195169	2.81847980114048e-06	0.000129559
4168	PA4093:	3	1	1.31276428083951	0.3926078900362	2.86046919951427e-06	0.000130437
4920	PA4808:selA	5	1	2.93436165392333	1.55304669110936	2.96411748053181e-06	0.000134091
120	PA0120:	5	1	0.38387238524455	-1.3813013146027	3.12134637297763e-06	0.000140092
5607	PA5478:	5	1	0.415309528182685	-1.2677411239091	3.18294607744531e-06	0.000141741
3398	PA3329:	5	1	2.34057807019518	1.22686488707721	3.53866933852784e-06	0.00015636
3246	PA3182:pgl	5	1	0.323533580102553	-1.62801263511718	3.64343597865031e-06	0.000159205
3382	PA3313:	5	1	2.40991394841793	1.26898163259335	3.65891218827325e-06	0.000159205
5323	PA5203:gshA	5	1	2.4001507564148	1.263125026126	3.80540267031053e-06	0.000164324
3463	PA3392:nosZ	5	1	2.67494818068564	1.41951094377847	3.86171845064079e-06	0.000165502
3650	PA3577:	4	1	0.532530718187185	-0.909063347580596	3.95161313944798e-06	0.000168091
2957	PA2904:cobI	5	1	3.10762332611137	1.63581164580353	4.30340672293897e-06	0.000181699
1018	PA0993:cupC2	5	1	0.412324551157496	-1.27814772830451	4.74455717591188e-06	0.000194877
1967	PA1929:	3	1	1.3043801368566	0.383364376959001	4.75676272851361e-06	0.000194877
3035	PA2980:	1	1	0.748813280992421	-0.417322072022685	4.78646240279433e-06	0.000194877
4134	PA4059:	5	1	4.54747823009885	2.1850667313559	4.68106101980273e-06	0.000194877
4763	PA4669.1:	1	1	0.608346167810436	-0.717035599400592	4.78646240279433e-06	0.000194877
1256	PA1229:	5	1	3.47814760974134	1.79831916074195	4.84985346563914e-06	0.000196058
4331	PA4256:rplP	4	1	0.481688147136956	-1.05382867081118	4.95551604866518e-06	0.000198919
4822	PA4718:	5	1	2.63455780542548	1.39756083455511	5.00091234009377e-06	0.000199337
1785	PA1753:	5	1	2.62654261878436	1.39316499412903	5.11695319562355e-06	0.000202546
3373	PA3305:	5	1	2.35519495950659	1.23584648891304	5.23448858755995e-06	0.00020577
477	PA0472:fiuI	5	1	2.56873685059806	1.36105910363597	5.47958464602358e-06	0.000213929
4139	PA4064:	5	1	2.94574830639157	1.55863416742971	5.74714706778638e-06	0.000222849
970	PA0946:	5	1	0.277541497080276	-1.84922460033958	5.85526358819153e-06	0.000223993
2178	PA2139:	1	1	0.640475471252328	-0.642784775187336	5.83685208275607e-06	0.000223993
2997	PA2943:	5	1	3.94613973599046	1.98044204396089	5.94347407425317e-06	0.000225852
4278	PA4203:nmoR	5	1	4.56167732351239	2.18956439925136	6.31068301234236e-06	0.000238218
2441	PA2403:fpvG	5	1	2.77654137069888	1.47328889236669	6.39206466146671e-06	0.000239702
3812	PA3738:xerD	5	1	0.363814550075635	-1.45872485288146	6.71513038245227e-06	0.000250172
3225	PA3161:himD	5	1	0.311737615575556	-1.68159584775183	6.84625377558314e-06	0.0002534
3321	PA3257:algO	5	1	0.442500152254289	-1.17625014329292	7.33325064291989e-06	0.000269399
4178	PA4103:	5	1	3.01874747204364	1.59395007580874	7.37303303391991e-06	0.000269399
2093	PA2055:	5	1	2.98770934187169	1.57903980293409	7.67522661832145e-06	0.000278655
2784	PA2738:himA	5	1	0.415337361371303	-1.2676444407006	8.26414456914738e-06	0.000298137
4096	PA4021:	5	1	2.71615096836643	1.44156366929567	9.70670105414452e-06	0.000347976
4554	PA4466:	5	1	0.258059835847204	-1.95422247547425	9.96626739416275e-06	0.000355048
4017	PA3942:tesB	5	1	2.24233757660666	1.16500348752553	1.01986997946576e-05	0.000361072
74	PA0074:ppkA	5	1	2.31292667570696	1.2097195304485	1.02843445044183e-05	0.000361857
2051	PA2013:liuC	5	1	3.30317201536575	1.72385210109582	1.05406569696956e-05	0.0003686
150	PA0150:	5	1	3.27738635631479	1.71254575572587	1.10706417878963e-05	0.000384772
2755	PA2710:	5	1	3.82333927027847	1.93483322576266	1.11469403290075e-05	0.000385076
3202	PA3139:	5	1	0.437182215366662	-1.1936933817188	1.24875253590575e-05	0.000426221
3891	PA3817:	5	1	0.241019357576717	-2.052779073086	1.24204762317988e-05	0.000426221
3860	PA3786:	4	1	0.653415541261504	-0.613927325703279	1.28492556381368e-05	0.000435957
3001	PA2947:cobE	5	1	3.66696147407005	1.87458510884749	1.3161443374131e-05	0.000443907
2353	PA2314:	5	1	3.12461693916472	1.6436793341455	1.34028408251354e-05	0.000449389
2176	PA2137:	5	1	0.405799692005766	-1.30116032477042	1.38286415298151e-05	0.000460955
324	PA0320:carO	5	1	0.43748871262192	-1.19268229955256	1.40878293275294e-05	0.000466864
989	PA0965:ruvC	5	1	0.373069409899857	-1.42248402472209	1.4177052100221e-05	0.000467105
4117	PA4042:xseB	2	1	0.350010061499227	-1.51453170006861	1.4367279045944e-05	0.000470652
5069	PA4955:	5	1	3.06512517198921	1.61594599114957	1.56461931248336e-05	0.000509619
2023	PA1985:pqqA	1	1	0.172903064765085	-2.53196465342479	1.93994771510661e-05	0.000628279
780	PA0765:mucC	5	1	0.381746058433718	-1.38931483375911	1.99646614037942e-05	0.00064293
1415	PA1386:	5	1	0.428554094908022	-1.22245077262702	2.03728048017771e-05	0.000652388
4230	PA4155:	5	1	3.54196338526422	1.82454929843348	2.05030669202953e-05	0.000652891
2477	PA2439:	5	1	3.11949282407427	1.64131149073156	2.10584032121206e-05	0.000666849
4258	PA4183:	5	1	4.09481300484338	2.03379757075642	2.13053472866324e-05	0.000670942
4301	PA4226:pchE	5	1	2.41592727699319	1.27257702804861	2.1486792382588e-05	0.000672938
5005	PA4893:ureG	5	1	2.30287716397324	1.20343745947947	2.18331170218525e-05	0.000680048
3975	PA3900:fecR	5	1	3.22520411537396	1.68939046810775	2.29717943858507e-05	0.000711626
998	PA0974:	5	1	0.43966617941294	-1.18551953497686	2.33723475661463e-05	0.000720121
5001	PA4889:	5	1	3.07012686744638	1.61829827359349	2.42703983352669e-05	0.000741743
5269	PA5153:	5	1	2.29316384616763	1.19733943891725	2.43343786536684e-05	0.000741743
3208	PA3144:	5	1	1.26464651714715	0.338734191857857	2.46101015668693e-05	0.000746157
991	PA0967:ruvB	5	1	0.398680436874929	-1.32669528041235	2.53958975081124e-05	0.000765206
1295	PA1267:lhpB	5	1	3.94285793718558	1.97924173047868	2.55603435819594e-05	0.000765206
1426	PA1397:	5	1	0.43239894561513	-1.20956508975578	2.564110587885e-05	0.000765206
3123	PA3067:	4	1	0.585987111952095	-0.771059160149853	2.62749650057924e-05	0.000780038
4323	PA4248:rplF	5	1	0.68967629055704	-0.536008723707802	2.64502034124971e-05	0.000781172
5127	PA5013:ilvE	5	1	2.68098738486548	1.42276443087033	2.68633556108703e-05	0.000789284
2611	PA2570.1:	1	1	1.53717452069545	0.620280968443511	2.72811024923713e-05	0.000789352
3376	PA3307:	1	1	1.53717452069545	0.620280968443511	2.72811024923713e-05	0.000789352
3464	PA3393:nosD	5	1	2.23909563405299	1.16291614847971	2.71773971490396e-05	0.000789352
1839	PA1802:clpX	5	1	0.337038753445049	-1.56901360974559	2.76683654559912e-05	0.000796514
952	PA0928:gacS	5	1	0.469412716488213	-1.09107116958789	2.8886320366027e-05	0.000825856
2212	PA2173:	4	1	0.428692073663754	-1.22198635231076	2.89774129375645e-05	0.000825856
3401	PA3332:	5	1	2.47867596724769	1.30956968288089	2.92175594554423e-05	0.000828558
3302	PA3238:	5	1	3.44153407176269	1.78305179294543	2.98946375560424e-05	0.000843562
3893	PA3819:	5	1	0.439192735635708	-1.18707390290539	3.08216532486976e-05	0.000865436
3834	PA3760:	5	1	2.60951061888776	1.38377927273273	3.23032240549932e-05	0.00090259
1873	PA1835:	5	1	0.414976758535046	-1.26889755670533	3.2815774591908e-05	0.000912439
4536	PA4449:hisG	5	1	0.345355957270245	-1.53384398503508	3.33089109667632e-05	0.000917202
5014	PA4902:	5	1	3.44933876437786	1.78631982485199	3.32467952687331e-05	0.000917202
1792	PA1760:	5	1	0.459039048932909	-1.12331121073489	3.35973811734443e-05	0.000920697
141	PA0141:	5	1	2.32722714930195	1.2186120320488	3.46781852833188e-05	0.000928008
1446	PA1417:	5	1	2.9309348546698	1.55136090187621	3.44736367499412e-05	0.000928008
1610	PA1578:	4	1	0.477715956281174	-1.06577502954298	3.42256880672025e-05	0.000928008
1808	PA1776:sigX	5	1	0.353113714461257	-1.50179524036868	3.46727967427287e-05	0.000928008
4567	PA4479:mreD	5	1	3.47278778789625	1.79609425445634	3.4517856319986e-05	0.000928008
1037	PA1012:	5	1	0.344173598836606	-1.53879166075253	3.55510810017624e-05	0.000946921
1294	PA1266.1:lhpF	3	1	0.422277966414204	-1.24373512261022	3.58742485928078e-05	0.00094696
4051	PA3976:thiE	5	1	0.398442663187367	-1.32755596285913	3.5884805748876e-05	0.00094696
2325	PA2286:	5	1	2.88590102645345	1.52902182266582	3.63775435710554e-05	0.000955539
667	PA0660:	5	1	0.447701936473388	-1.15938953645267	3.72482282598992e-05	0.000973922
2601	PA2562:	4	1	0.563627761499479	-0.827185421509429	3.77845473633053e-05	0.000983433
36	PA0036:trpB	5	1	2.33150383482728	1.22126080260586	3.88744768276305e-05	0.0010072
2769	PA2724:	5	1	0.542365345603084	-0.882663094369923	4.01407511832831e-05	0.0010353
1973	PA1935:	5	1	0.309112735851141	-1.69379499853412	4.05292800493327e-05	0.00104062
1030	PA1005:	5	1	0.407686700358877	-1.29446720119374	4.17168562257238e-05	0.00106155
1843	PA1805:ppiD	5	1	0.45509862675828	-1.13574886184869	4.16177404001135e-05	0.00106155
5094	PA4980:	5	1	4.10369107551891	2.03692212943621	4.20077552586129e-05	0.0010642
5343	PA5222:	5	1	2.18984331112235	1.1308276450073	4.28952303008081e-05	0.00108187
3870	PA3796:	5	1	0.558791041292891	-0.839619203678146	4.33563543957376e-05	0.00108868
812	PA0797:	5	1	2.1007429982106	1.0708996756301	4.38439158745464e-05	0.00109271
4766	PA4672:	4	1	0.591532394870545	-0.757470915943039	4.39001689652343e-05	0.00109271
3207	PA3143:	5	1	0.453572264661814	-1.14059567078496	4.49389317400948e-05	0.0011137
482	PA0477:	5	1	3.9364718977636	1.9769031789482	4.60710681791066e-05	0.00113192
1946	PA1908:	5	1	3.70824498238314	1.89073655766202	4.60577877979112e-05	0.00113192
1919	PA1881:	4	1	0.623810187164123	-0.680820981977869	4.68654095679222e-05	0.00114649
384	PA0380:	2	1	0.678198900885128	-0.560219648608448	4.76462690351687e-05	0.00116061
5598	PA5470:	5	1	3.43266974143543	1.77933106168989	4.8324556887781e-05	0.00117213
4328	PA4253:rplN	3	1	0.462858156224259	-1.11135795035302	4.8765814581961e-05	0.00117782
5460	PA5337:rpoZ	4	1	0.551229143419108	-0.859275929713912	5.0216530584659e-05	0.00120774
522	PA0517:nirC	2	1	0.777900124973963	-0.362343156198032	5.15347219805343e-05	0.00123423
3221	PA3157:	5	1	0.416856324383218	-1.26237787144951	5.26345790447617e-05	0.0012553
2629	PA2586:gacA	5	1	0.398792708354947	-1.32628906357735	5.37867986272278e-05	0.00127744
489	PA0484:	5	1	0.583313287806045	-0.777657155943063	5.63879578543776e-05	0.00133366
1581	PA1551:	5	1	2.16889652698723	1.11696122702437	5.7548384014162e-05	0.00135548
1846	PA1808:nppC	5	1	0.477696677560507	-1.06583325216579	5.83710433486891e-05	0.0013692
4241	PA4166:	5	1	2.71010765480508	1.43835016153066	6.07060480445278e-05	0.00141813
5236	PA5122:	5	1	0.460844731274672	-1.11764733805482	6.21291724331789e-05	0.00144545
4209	PA4134:	2	1	0.656965742413829	-0.606109951947446	6.33136094117297e-05	0.00146702
5458	PA5335:	5	1	3.40801945023223	1.76893356932945	6.7173954534224e-05	0.00155017
5247	PA5132:	5	1	2.5690584091083	1.36123969116242	6.8592389308957e-05	0.00157652
4641	PA4549:fimT	5	1	0.432930026728981	-1.20779422986329	7.03271068180615e-05	0.0016099
1009	PA0984:	5	1	0.314133270802556	-1.67055134362027	7.08509047598798e-05	0.0016154
4211	PA4136:	5	1	2.11789994080918	1.08263443148873	7.27852375091542e-05	0.00165289
5228	PA5114:	5	1	2.22036114680943	1.15079435330321	7.35376836992285e-05	0.00166335
4461	PA4376:pncB2	5	1	0.451049889556437	-1.14864107951091	7.49890761767097e-05	0.00168287
4582	PA4494:roxS	5	1	2.34710845763737	1.23088450895965	7.49911702313492e-05	0.00168287
4643	PA4551:pilV	5	1	0.441853879469475	-1.17835874386293	7.52869716244952e-05	0.00168289
4828	PA4724:	5	1	2.21985093421543	1.15046280103995	7.63590460230456e-05	0.00170018
451	PA0447:gcdH	5	1	2.15533322645096	1.1079109352	7.81216449320686e-05	0.00173266
2341	PA2302:ambE	5	1	2.39038260660972	1.25724155564558	7.87606217671802e-05	0.00173334
2715	PA2671:	5	1	0.44241417875973	-1.17653047220227	7.86730980617058e-05	0.00173334
1012	PA0987:	5	1	0.468758854885521	-1.09308215153011	8.00236177035484e-05	0.00174764
4079	PA4004:	4	1	0.679721022769538	-0.556985350951082	7.97940446928809e-05	0.00174764
392	PA0388:	5	1	2.52726685142696	1.33757800496513	8.18515594515084e-05	0.00176725
2476	PA2438:	5	1	3.0586794744734	1.61290893173565	8.14002978285867e-05	0.00176725
4764	PA4670:prs	5	1	0.424000521931934	-1.23786205418344	8.17496446356767e-05	0.00176725
1008	PA0983:	5	1	0.469280828712353	-1.09147657099373	8.21715438052019e-05	0.00176746
3089	PA3033:	5	1	3.00855727546074	1.58907182236079	8.4056101807502e-05	0.0018012
2185	PA2146:	1	1	2.28598780168787	1.19281770517472	8.9364880427383e-05	0.00190067
5439	PA5316.1:	1	1	1.05568185543823	0.0781751237726117	8.9364880427383e-05	0.00190067
3897	PA3823:tgt	5	1	0.472088620737778	-1.08287038636408	9.07235838590206e-05	0.0019224
4919	PA4807:selB	5	1	3.18048627936831	1.66924736274189	9.20249225638979e-05	0.00194275
985	PA0961:	5	1	0.327829812360388	-1.60898103792165	9.24631637204604e-05	0.0019448
1486	PA1457:cheZ	5	1	4.05488587317141	2.01966130962708	9.66720412845457e-05	0.00202522
2994	PA2941:	5	1	3.50023354526667	1.80745118587395	9.70620150125981e-05	0.00202522
4063	PA3988:lptE	5	1	0.697836876966595	-0.519038256582536	9.73526203411789e-05	0.00202522
777	PA0762:algU	5	1	0.399134401541498	-1.32505346426067	0.000100725529959923	0.00208777
4033	PA3958:	5	1	2.12545102479929	1.08776901640206	0.000101184432255234	0.00208968
1517	PA1488:	5	1	3.20963762386198	1.68241042265326	0.000103123068944183	0.00212203
4849	PA4741:rpsO	4	1	0.752268776663436	-0.410679883144437	0.00010400163156662	0.00213241
4878	PA4767:	5	1	0.34435395654397	-1.53803584154409	0.000107490463671575	0.00219604
4103	PA4028:	5	1	2.94083162492371	1.55622418618303	0.000108076411502586	0.00220013
4987	PA4875:	5	1	0.702483531092186	-0.509463691461469	0.00011008095042146	0.00223296
3841	PA3767:	4	1	0.831896034659216	-0.265524854566215	0.000110710968951122	0.00223777
4904	PA4793:	5	1	3.14498323557945	1.65305232679905	0.000114783375725803	0.00231189
960	PA0936:lpxO2	5	1	0.470049075302922	-1.08911670618205	0.000115858342475446	0.00232533
5279	PA5162:rmlD	5	1	0.328970514230242	-1.60396981451391	0.000118518866101413	0.00237038
4794	PA4693:pssA	5	1	0.370274751087204	-1.43333191892145	0.000123031044005039	0.00245202
1302	PA1274:	5	1	0.605711651070501	-0.723296932498026	0.000124030564291598	0.00246332
1067	PA1041:	5	1	0.478637402317924	-1.06299495661893	0.000125362201472232	0.00248113
3061	PA3006:psrA	5	1	0.363647895303332	-1.45938586849615	0.000126277482932586	0.00249059
2662	PA2618:	5	1	0.453534462823067	-1.14071591358259	0.000127770454737667	0.00251135
4975	PA4863:	5	1	2.77155126827539	1.47069369490706	0.000129380730359315	0.00253426
1664	PA1632:kdpF	5	1	0.319246243674561	-1.64725844994438	0.00012985411779662	0.00253482
351	PA0347:glpQ	5	1	2.10617631042746	1.07462621107046	0.000131678102517271	0.00256166
219	PA0218:	5	1	2.30676258316172	1.20586952646518	0.000132683178144395	0.00256722
3066	PA3011:topA	5	1	0.41120708508185	-1.28206297256279	0.000132864939918896	0.00256722
574	PA0568:	5	1	0.473975291709157	-1.07711624137095	0.000133814476621516	0.00257683
1781	PA1749:	5	1	0.47047818142695	-1.08780027581669	0.000136500549902359	0.00261971
350	PA0346:	5	1	3.00305693801543	1.5864318286792	0.000138787804962461	0.00264584
1685	PA1653:	4	1	0.725565174352637	-0.462822883776306	0.000138790766299445	0.00264584
510	PA0505:	4	1	0.670403376689189	-0.576898679262271	0.000139503794977833	0.00265057
4905	PA4794:	5	1	2.18702266302094	1.1289681703899	0.000140961467084501	0.00266937
4316	PA4241:rpsM	4	1	0.956356397663744	-0.0643797388949623	0.00014739935337514	0.00278204
1264	PA1237:	5	1	2.96929753546634	1.57012166437025	0.00014948796579496	0.00279731
1655	PA1623:	5	1	3.06781092098782	1.61720956766507	0.000148877471912188	0.00279731
2534	PA2496:	5	1	2.2184873789895	1.14957634566611	0.000149680528377859	0.00279731
2087	PA2049:	5	1	2.22750113048822	1.15542616393545	0.000151938124484708	0.00283022
728	PA0714.1:phrD	5	1	0.528117281386986	-0.921069743927958	0.000156533560930975	0.00290632
1005	PA0980:	5	1	0.283472654693065	-1.81871852318184	0.000157210279068071	0.00290941
981	PA0957:	5	1	0.489112414886696	-1.0317620105671	0.000159017992273006	0.00293334
1021	PA0996:pqsA	5	1	0.484438836454383	-1.04561356735674	0.000159576183361086	0.00293414
2949	PA2896:sbrI	5	1	0.631506578004	-0.663130333155891	0.000164872729112867	0.00302178
2266	PA2227:vqsM	5	1	0.421021000180325	-1.24803589936194	0.000170203190404719	0.00310948
81	PA0081:fha1	5	1	2.1015092779283	1.07142582584112	0.00017605651098266	0.00319593
4775	PA4679:	5	1	0.707185151873059	-0.499840110802793	0.000176030576242328	0.00319593
974	PA0950:	5	1	0.424378273232281	-1.23657729797119	0.000177688378370287	0.00320514
2474	PA2436:	5	1	2.73745567175941	1.45283560301494	0.00017717786984863	0.00320514
4471	PA4386:groES	5	1	0.863166721769594	-0.212288850153475	0.000179437264770027	0.00322647
2606	PA2566.1:	2	1	0.889006680993423	-0.169733833762732	0.000180206461706732	0.00323012
71	PA0071:tagR1	5	1	2.02161851096199	1.01551077950158	0.000187468286457072	0.00334975
631	PA0624:	5	1	0.437429356673659	-1.1928780493841	0.000192041001528548	0.00342073
979	PA0955:	5	1	0.477571705979094	-1.066210729082	0.000192983012465545	0.0034268
3058	PA3003:	5	1	2.3156573623882	1.21142179989327	0.000197973767722972	0.00349868
5104	PA4990:	5	1	2.91090216171787	1.54146634987754	0.000198258656235697	0.00349868
2061	PA2023:galU	5	1	0.389484002938998	-1.36036402039894	0.000199610959663293	0.00351167
2896	PA2845:	2	1	0.983009744991167	-0.0247223762047783	0.000200507525369476	0.00351659
5512	PA5384:hocS	5	1	2.92178204648194	1.54684856274532	0.000207649804485393	0.00363069
4655	PA4563:rpsT	3	1	0.837113303746441	-0.25650518932773	0.000210209463279552	0.0036642
1840	PA1803:lon	5	1	0.494755488266154	-1.01521238387441	0.000215040262739384	0.00373698
1614	PA1582:sdhD	4	1	0.96257227018792	-0.0550332321898231	0.00021602373681087	0.00374266
4738	PA4645:	5	1	0.45425806509339	-1.13841596597129	0.000218929204281423	0.0037815
3352	PA3285:	5	1	0.316245610035264	-1.66088264171855	0.000220662913073014	0.00379994
3222	PA3158:wbpB	5	1	0.680458355149414	-0.555421225087395	0.000223902791322224	0.00384411
1802	PA1770:ppsA	5	1	0.503322397099986	-0.990445297835089	0.000225731764274249	0.00386388
5229	PA5115:	5	1	2.37242419902493	1.24636199264666	0.000227849301163572	0.00388845
937	PA0914:	5	1	0.689638222007125	-0.53608835936405	0.000230619540908353	0.00392397
4628	PA4539:	5	1	0.50303098356928	-0.991280831108835	0.000232449749708795	0.00394334
4300	PA4225:pchF	5	1	2.08752531118724	1.06179369033061	0.000236972739847841	0.00400814
4431	PA4346:	5	1	2.09093818405618	1.06415041110308	0.000239124614824583	0.00403257
3826	PA3752:	3	1	0.893920612275736	-0.161781381332987	0.000243323375700529	0.00409128
761	PA0746:	5	1	2.10517627616464	1.07394104189065	0.000245303098160843	0.00411243
73	PA0073:tagT1	5	1	3.25259420449803	1.70159084215259	0.000250767307110845	0.00419171
2927	PA2874:	5	1	2.42344421588967	1.27705887417521	0.000251516509586769	0.00419194
2516	PA2478:	5	1	1.9835905127642	0.988114230272058	0.00026135030852351	0.00434314
3633	PA3561:fruK	5	1	3.35676979911204	1.747073603146	0.000262351161105193	0.0043471
3399	PA3330:	5	1	2.15444155551684	1.10731396235655	0.000265020282511298	0.00437656
5396	PA5274:rnk	5	1	0.457812695252854	-1.12717062516898	0.00026566476832782	0.00437656
5117	PA5003:	5	1	0.393991981083338	-1.34376182807127	0.000267762942621855	0.00439841
4921	PA4809:fdhE	5	1	2.57343595294755	1.36369587754551	0.000268563762749625	0.00439889
86	PA0086:tagJ1	5	1	2.33201753432691	1.22157863613334	0.000272487165275401	0.00440255
101	PA0101:	5	1	2.25370592436871	1.17229927720771	0.00027121788492888	0.00440255
2080	PA2042:	5	1	0.448956446891332	-1.1553525984767	0.000272649050448977	0.00440255
4195	PA4120:	5	1	2.28527650294372	1.19236873215077	0.000269771075519532	0.00440255
4660	PA4568:rplU	3	1	0.978059026678687	-0.0320065592324432	0.000271765262640677	0.00440255
337	PA0333:	5	1	2.21721286801296	1.14874728571453	0.000277192896301547	0.00443044
2119	PA2081:kynB	4	1	0.664720642004714	-0.589179939343737	0.000276161288428764	0.00443044
3195	PA3133.3:	5	1	0.851890883788195	-0.231259443190998	0.000277485163203259	0.00443044
3989	PA3914:moeA1	5	1	3.78998539937324	1.92219229053558	0.00027705329050541	0.00443044
3143	PA3087:	5	1	1.79380571665401	0.843023643435466	0.000278907406800173	0.00443392
5008	PA4896:	5	1	2.95357419244243	1.56246185226006	0.000279259227780024	0.00443392
2908	PA2855:	2	1	0.334913866014506	-1.57813798753115	0.000282290808458952	0.0044696
753	PA0738:	4	1	0.784352237646808	-0.350426408169189	0.000285082796373989	0.00450131
2130	PA2092:	5	1	2.96572703493972	1.56838581847321	0.000287795847887527	0.00451911
5000	PA4888:desB	5	1	1.98712842311986	0.990685113358136	0.000287739891715875	0.00451911
643	PA0636:	5	1	0.514644334884803	-0.958352349118952	0.000288783415824053	0.00452216
826	PA0811:	5	1	3.0695530099565	1.61802858482347	0.000291659877485255	0.00455079
5399	PA5277:lysA	5	1	0.495642366649345	-1.01262858306961	0.000292208904754363	0.00455079
198	PA0197:tonB2	3	1	0.573270575179538	-0.802711864572281	0.000293680025584854	0.00456124
1010	PA0985:pyoS5	5	1	0.50060128859668	-0.998266090218193	0.000295423128221202	0.00457585
1737	PA1705:pcrG	4	1	0.842606760845915	-0.247068603150805	0.000302301804596592	0.00462213
2536	PA2498:	5	1	0.729270642080356	-0.455473777554799	0.000301786211748584	0.00462213
3890	PA3816:cysE	5	1	0.395690133322338	-1.3375570032548	0.000302369913621211	0.00462213
4167	PA4092:hpaC	5	1	0.677141176379228	-0.562471443910133	0.000300676096837367	0.00462213
4349	PA4273:rplA	5	1	0.82023070857346	-0.285898337228936	0.000302465759748066	0.00462213
3510	PA3439:folX	5	1	3.55907203696833	1.8315011338382	0.000305148370406144	0.00465066
211	PA0210:mdcC	4	1	0.906532660578493	-0.141569096533143	0.000308755290810343	0.00467037
3504	PA3433:	5	1	2.62934514345185	1.3947035311016	0.000308899611853343	0.00467037
5249	PA5134:ctpA	5	1	0.448066246321315	-1.15821604525255	0.000307603563814829	0.00467037
1800	PA1768:	5	1	0.374061488141588	-1.41865265540122	0.000310444065317672	0.0046813
1002	PA0977:	5	1	0.496343047179846	-1.01059051178222	0.000313517421375096	0.00471517
930	PA0907:alpA	5	1	0.356894975977364	-1.48642850222432	0.000316856028959755	0.00474037
5398	PA5276:lppL	1	1	3.38871476135035	1.76073820580864	0.000316272489036784	0.00474037
4435	PA4350:olsB	5	1	2.56718636044609	1.36018802966183	0.000319415708178951	0.00476615
1103	PA1077:flgB	5	1	0.505827062746888	-0.983283868787233	0.000320982545842083	0.00477702
516	PA0511:nirJ	5	1	1.97878479670594	0.984614720213982	0.000322434034353035	0.00478613
2956	PA2903:cobJ	5	1	3.51274459544627	1.81259868493542	0.000325066882334799	0.00480021
3515	PA3443:	5	1	2.64484880276275	1.40318525060426	0.000325009323047473	0.00480021
164	PA0164:	5	1	2.00853171787085	1.00614124398416	0.000327335661841346	0.00482122
3354	PA3287:	5	1	2.97224354609631	1.57155233537503	0.000328579477432369	0.00482707
3480	PA3409:hasS	5	1	3.46540873932334	1.79302552593166	0.0003321652252742	0.00485472
4384	PA4299:tadD	5	1	2.80415588772723	1.48756655341403	0.000331836483481412	0.00485472
1307	PA1279:cobU	5	1	3.18241474069178	1.67012186374837	0.000333285311347464	0.00485863
5692	PA5562:spoOJ	5	1	0.313194042062119	-1.67487132660448	0.000334378222447554	0.00486213
2149	PA2111:	5	1	2.85067784697731	1.51130501057406	0.000339706054755913	0.00492703
1459	PA1430:lasR	5	1	0.503948617942759	-0.988651449293284	0.000345677739043083	0.00500092
558	PA0552:pgk	5	1	3.49888777082051	1.80689638990575	0.000347095134101631	0.00500871
4102	PA4027:	5	1	2.4440110637684	1.28925081609268	0.000356275013735019	0.0051282
3503	PA3432:	5	1	0.735489089725125	-0.443224154245058	0.000358516830637667	0.00514747
1024	PA0999:pqsD	5	1	0.459237779800236	-1.12268676278571	0.000366045314474742	0.00524236
649	PA0642:	5	1	0.506260828441372	-0.982047233787241	0.000374254299697258	0.00531832
2263	PA2224:	5	1	0.463648878923634	-1.10889542831962	0.000375414080388607	0.00531832
2288	PA2249:bkdB	5	1	3.14945627424797	1.65510278157933	0.000374793490906684	0.00531832
4593	PA4505:dppD	5	1	0.501669069023993	-0.99519210504375	0.000376014831551542	0.00531832
5527	PA5399:dgcB	5	1	1.99403826666665	0.995693096095425	0.000375224581500074	0.00531832
3444	PA3373:	5	1	0.697744395444317	-0.519229463839896	0.00038018241018366	0.00536396
5013	PA4901:mdlC	5	1	1.99587487363776	0.997021277368177	0.000382655819885886	0.00538553
1058	PA1032:quiP	5	1	0.513781200779103	-0.96077399180111	0.000404800062370413	0.00568315
3009	PA2955:	5	1	0.50045988521743	-0.998673661624822	0.00040583921004808	0.00568374
4126	PA4051:thiL	5	1	0.232075080923651	-2.10733647335923	0.000408796469416119	0.00571113
1201	PA1174:napA	5	1	1.87155746394753	0.904239345154465	0.000411407672757752	0.00573355
1016	PA0991:hptA	5	1	0.422223857300712	-1.243919995982	0.000412915340294142	0.00574053
1062	PA1036:	5	1	0.463496557416298	-1.10936947149908	0.000417466603647197	0.00578968
5091	PA4977:aruI	5	1	2.88355686622105	1.52784947386239	0.00042200030188493	0.00583835
175	PA0175:	5	1	2.53425582472313	1.34156216711101	0.000423731085641053	0.00584167
3229	PA3165:hisC2	5	1	0.352721011280104	-1.50340057648998	0.00042428976348703	0.00584167
1160	PA1133:	3	1	0.879559029192577	-0.185147691419055	0.000428461806174002	0.0058849
88	PA0088:tssF1	5	1	2.00200363007647	1.00144459010226	0.000432257532164539	0.00592276
1268	PA1241:	5	1	2.41401801774518	1.27143644411887	0.000437471321339239	0.00597982
1017	PA0992:cupC1	5	1	0.522229461439899	-0.937244245673424	0.000453425095387082	0.00618307
999	PA0975:	5	1	0.494742307271045	-1.01525081984944	0.000456544921447059	0.00621075
2228	PA2189:	5	1	0.497236247112778	-1.00799662628502	0.000460637942990974	0.00625151
3634	PA3562:fruI	5	1	2.67036397626964	1.41703639770721	0.000463514783910175	0.00627562
3024	PA2969:plsX	5	1	0.525096721900889	-0.929344905719199	0.000468240470171575	0.00631553
4958	PA4846:aroQ1	5	1	0.655437870214627	-0.609469062848252	0.000468679176152909	0.00631553
2435	PA2396:pvdF	5	1	0.511412290335763	-0.96744126283069	0.000476744478687141	0.00639398
4668	PA4576:	5	1	2.37417338437259	1.24742529792863	0.000475687978216613	0.00639398
2663	PA2619:infA	3	1	1.07118902770187	0.0992130881785419	0.000478445858148402	0.00640174
4543	PA4455:	5	1	0.525829694514449	-0.927332479140824	0.000485622962691358	0.00648255
3365	PA3298:	2	1	1.06172122023479	0.0864050025046871	0.000487844150419794	0.00649699
2510	PA2472:	5	1	2.38253549236266	1.2524977059607	0.000495531713231642	0.00655344
3502	PA3431:	5	1	2.85075609245524	1.51134460916073	0.000493923229792931	0.00655344
4617	PA4528:pilD	5	1	0.348976643884218	-1.51879761111712	0.000495462558446186	0.00655344
4299	PA4224:pchG	5	1	2.79827964111995	1.48454014288077	0.00050382925384192	0.00664775
4433	PA4348:	5	1	1.92805403384582	0.947145483761369	0.000509537676140215	0.00670754
4979	PA4867:ureB	5	1	2.51889423869028	1.33279054862228	0.000511555336552124	0.0067147
5221	PA5107:blc	5	1	0.456404229729622	-1.1316159330117	0.000512437600906598	0.0067147
1801	PA1769:	5	1	0.525660629207403	-0.92779641052785	0.000520940686967563	0.00681046
936	PA0913:mgtE	5	1	0.434951786021397	-1.20107260639246	0.000528126020269625	0.0068886
365	PA0361:	5	1	1.99229370392605	0.994430345178729	0.000532049867750919	0.00692394
2608	PA2568:	5	1	0.508987366942263	-0.974298245808253	0.000536955272810146	0.00697186
5488	PA5365:phoU	5	1	0.783199318760676	-0.352548584824486	0.000549953794336166	0.0071244
440	PA0436:	5	1	1.93579033065677	0.952922699873504	0.000560448046980449	0.00724389
1097	PA1071:braF	5	1	0.500066522439356	-0.999808069580662	0.000563698729058417	0.00726942
1130	PA1104:fliI	5	1	2.507645697073	1.32633352549877	0.000572387781379252	0.00736481
2442	PA2404:fpvH	4	1	0.764583494984464	-0.387254037745239	0.00058966002944237	0.00755228
5118	PA5004:wapH	5	1	0.365810575762476	-1.45083131017929	0.000590932721595596	0.00755228
5302	PA5183.01:phrX	1	1	0.619675760082105	-0.69041455951847	0.00058923098729557	0.00755228
2443	PA2405:fpvJ	5	1	3.03404880872617	1.60124429439866	0.000600017753508825	0.00764689
5374	PA5252:	5	1	1.87313140721371	0.905452113614868	0.00060101875908249	0.00764689
3913	PA3839:	5	1	0.531727165782971	-0.911241919722572	0.000606867931738361	0.00768699
4295	PA4220:	2	1	1.49632439768489	0.581422980169734	0.000606461845191898	0.00768699
1198	PA1171:sltB2	5	1	2.15608758807404	1.10841578677009	0.000624946484592805	0.00784624
1414	PA1385:	5	1	0.505169606095985	-0.985160253967909	0.000623366815048398	0.00784624
5071	PA4957:psd	5	1	0.886623199915807	-0.173606981464293	0.000623616358587189	0.00784624
5340	PA5219:	5	1	1.91968838382319	0.940872142405136	0.000622217563099955	0.00784624
1803	PA1771:estX	5	1	0.483123578414639	-1.04953583095656	0.00063785407684821	0.0079907
3821	PA3747:	5	1	0.606135895628229	-0.722286812790759	0.000640081358813502	0.00800102
85	PA0085:hcp1	5	1	2.21944019665292	1.1501958354237	0.000653948466890161	0.00815512
1359	PA1330:	5	1	2.43554314436136	1.28424353998594	0.000655270981781716	0.00815512
4136	PA4061:	5	1	2.56279225297651	1.35771653452176	0.000657782915458973	0.00816855
1576	PA1546:hemN	5	1	1.90333855002862	0.928532199029889	0.000666030988317429	0.00823509
1822	PA1789:	5	1	0.395113080397147	-1.33966248670965	0.000665041466782525	0.00823509
4833	PA4726.11:crcZ	5	1	1.87509097502213	0.906960593490796	0.000671885502470261	0.0082895
1804	PA1772:	5	1	0.479998222514667	-1.05889903149945	0.000685356340087878	0.00843743
5407	PA5285:sutA	5	1	0.7826897311739	-0.353487577929168	0.000688985407883219	0.00846383
990	PA0966:ruvA	5	1	0.382703261722708	-1.38570189795432	0.000707158107720164	0.00865658
1075	PA1049:pdxH	3	1	0.823098115483233	-0.280863680906137	0.000709231875729097	0.00865658
4976	PA4864:ureD	5	1	2.92526912704982	1.54856935987522	0.000707842565067307	0.00865658
1907	PA1869:	5	1	3.25689730938233	1.70349823199035	0.000713072339922309	0.00866634
4219	PA4144:	5	1	2.4513426841593	1.29357217909631	0.00071188574017625	0.00866634
3850	PA3776:	5	1	2.64428492471858	1.40287763725849	0.000729267259354982	0.00884431
5434	PA5312:pauC	5	1	1.86964591729797	0.902765071328264	0.000733293505830921	0.00887425
1178	PA1151:imm2	4	1	1.29959849356001	0.378065976469503	0.000739730040601536	0.00893318
2165	PA2126.1:cgrB	2	1	1.02910540553812	0.0413907570220869	0.000746107906819533	0.00893954
3064	PA3009:	5	1	0.375337975383368	-1.41373783044027	0.000744890272288974	0.00893954
4034	PA3959:	5	1	1.9365354877955	0.953477939578218	0.000746529608737153	0.00893954
4867	PA4757:	5	1	0.411089699077187	-1.28247487301336	0.000742061439528959	0.00893954
89	PA0089:tssG1	5	1	2.03773127201031	1.02696380709714	0.000757781596884656	0.00899866
846	PA0829:	5	1	0.522827057754317	-0.935594288341162	0.000757775027316511	0.00899866
3819	PA3745:rpsP	1	1	4.05843212492156	2.02092248542241	0.000755691766440731	0.00899866
4027	PA3952:	5	1	2.7710444391417	1.47042984745421	0.00075398551814771	0.00899866
1004	PA0979:	5	1	0.406097361800082	-1.30010244002183	0.000764625751355537	0.00904225
3271	PA3207:	4	1	1.13277740544024	0.179864394593926	0.000764504472032578	0.00904225
1258	PA1231:	5	1	2.46498528114067	1.30157903204385	0.000770635716728537	0.00905323
2557	PA2519:xylS	5	1	2.91849237193502	1.54522329745233	0.000770402669483014	0.00905323
4698	PA4605:	5	1	0.531579025831619	-0.91164391263156	0.000771907117372854	0.00905323
5095	PA4981:lysP	5	1	2.05150982490995	1.03668606347487	0.000767442482177795	0.00905323
933	PA0910:alpD	5	1	0.393953564842952	-1.34390250510111	0.000779382630558221	0.00910344
3726	PA3652:uppS	5	1	0.837027878793919	-0.25665241962917	0.000778510097097339	0.00910344
3513	PA3441:	1	1	3.7030804813098	1.88872590482274	0.000804302831547785	0.00937531
4342	PA4267:rpsG	4	1	0.781647505529434	-0.355409943460017	0.000808938110900088	0.0094101
1984	PA1946:rbsB	5	1	3.1328725794806	1.64748609345944	0.000819142678740182	0.0095094
3847	PA3773:	5	1	1.9094073211387	0.933124896091096	0.000827771162466518	0.00959003
529	PA0524:norB	5	1	1.98202608707651	0.986975951146114	0.000829510573002077	0.00959069
3552	PA3480:	5	1	0.434655839394544	-1.20205456822198	0.00083223225325364	0.00960268
5531	PA5403:	4	1	0.990780181930295	-0.0133630835061858	0.000838613181192379	0.00965676
2716	PA2672:	5	1	0.39353626747993	-1.34543149726799	0.000844910671805989	0.00970966
3664	PA3591:	5	1	0.83811522841394	-0.254779488154732	0.000847882117475458	0.00971184
4245	PA4170:	5	1	2.3686161465807	1.24404441711146	0.00084850823627145	0.00971184
3427	PA3358:	5	1	2.11773080348124	1.08251921200946	0.000853797692773848	0.00973935
5616	PA5487:	5	1	1.83995514908875	0.879670599447577	0.000854329044867864	0.00973935
2104	PA2066:	3	1	1.21773921693277	0.284205208186368	0.00086067286404756	0.00975882
2826	PA2778:	5	1	2.60336743726071	1.38037894697182	0.00086117326562007	0.00975882
3385	PA3316:	5	1	2.17213498295468	1.11911375930634	0.000860440972074628	0.00975882
1743	PA1711:exsE	5	1	2.82029088805937	1.49584397153106	0.000864939842610975	0.00978206
3877	PA3803:gcpE	5	1	0.626585576201543	-0.674416535172033	0.000874517884368415	0.0098708
348	PA0344:	5	1	2.7405966335241	1.45449000505625	0.000876456188007086	0.00987312
2895	PA2844:	5	1	2.18684315073202	1.12884974815192	0.000879305409670634	0.00988568
2479	PA2441:	5	1	2.80217679045776	1.48654797884895	0.00088740862880467	0.00995714
419	PA0415:chpC	4	1	0.685733015163625	-0.54428111130659	0.00091374747785503	0.0102325
473	PA0468:	5	1	2.53678968981695	1.34300391907276	0.000918439606234202	0.0102448
2576	PA2538:	4	1	0.866233946044307	-0.207171384926845	0.000917798891721512	0.0102448
1718	PA1686:alkA	5	1	0.484420822840294	-1.04566721424248	0.000924181563501016	0.0102887
2740	PA2695:	5	1	0.527427305512525	-0.922955831785443	0.000936807409727356	0.0104075
3626	PA3554:arnA	5	1	2.14292640765314	1.09958230585352	0.000940178539970606	0.0104075
3631	PA3559:	5	1	1.90171085224951	0.92729790669412	0.000942151069716271	0.0104075
3667	PA3594:	5	1	0.692583843058976	-0.529939362868503	0.000940551351924523	0.0104075
347	PA0343:	5	1	1.99870419875241	0.999064974048395	0.000945645157104969	0.0104259
3488	PA3417:	5	1	2.68799983034194	1.42653304705832	0.000949820620914769	0.0104517
843	PA0826.2:ssrA	5	1	0.53113406260477	-0.91285203980201	0.000961009288719677	0.0105544
3654	PA3581:glpF	5	1	0.52847821950522	-0.920084080723714	0.000963415346890201	0.0105605
2302	PA2263:	5	1	2.35551294625507	1.23604126129756	0.0009749606999685	0.0106666
2294	PA2255:pvcB	5	1	2.05105357426523	1.03636517602904	0.000985750498793643	0.0107639
842	PA0826.1:	5	1	0.458807781260058	-1.1240382355953	0.000992536199262546	0.0108044
4039	PA3964:	5	1	2.02375738266168	1.01703634348521	0.000993247065887771	0.0108044
4268	PA4193:	5	1	2.16160149877486	1.11210058008819	0.000999314672761837	0.0108497
806	PA0791:	5	1	0.450515962055992	-1.1503498723756	0.00100880296547682	0.0109319
158	PA0158:triC	5	1	1.95539500770743	0.967460074589762	0.00102537283559382	0.0110904
4840	PA4732:pgi	5	1	0.534884040219221	-0.902701937455101	0.00104535791379149	0.0112851
92	PA0092:tsi6	3	1	1.36289467645329	0.446674075987835	0.00106505929912281	0.0114761
966	PA0942:	5	1	0.358084406296976	-1.48162840071331	0.0010737358480208	0.0115477
958	PA0934:relA	5	1	0.540619462914759	-0.887314643419566	0.00108391398283534	0.0116352
2584	PA2546:	4	1	0.871519043648191	-0.198395905720988	0.00109684792158686	0.0117299
4223	PA4148:	5	1	3.45763608748438	1.78978603485375	0.00109479077163962	0.0117299
2081	PA2043:	5	1	0.520802395982839	-0.941192009162984	0.00110627394759775	0.0118085
1580	PA1550:	5	1	2.62778631643012	1.3938479648686	0.00111962779070727	0.0119065
4959	PA4847:accB	4	1	0.894381170806057	-0.16103827910191	0.00111916480405059	0.0119065
5470	PA5347:	5	1	2.70084619768816	1.43341148651466	0.00112709063805641	0.0119635
1044	PA1018:	5	1	2.21798183164191	1.14924754786776	0.00113736887496207	0.0120502
385	PA0381:thiG	5	1	1.8515568022252	0.888738809315965	0.00115516444793371	0.0121394
712	PA0700:	4	1	0.822128077461582	-0.282564929295545	0.00115643500281474	0.0121394
2888	PA2837:	5	1	2.00203498677261	1.00146718636287	0.00115565042334465	0.0121394
4973	PA4861:	5	1	2.53955419923469	1.34457526432002	0.00115317730748291	0.0121394
5292	PA5175:cysQ	5	1	0.550448570381824	-0.861320318965467	0.00115082499589296	0.0121394
2664	PA2620:clpA	5	1	2.11981219761336	1.08393645649914	0.00115886662312813	0.0121425
5116	PA5002:dnpA	5	1	0.453277324618843	-1.14153410326017	0.00116340865774367	0.0121678
3609	PA3537:argF	5	1	0.552613805690722	-0.855656490115269	0.00116923977812184	0.0122063
4234	PA4159:fepB	5	1	2.29066025341392	1.1957634965901	0.00117388779889052	0.0122325
891	PA0872:phhA	5	1	1.84694811181068	0.8851433357925	0.00118000897732818	0.0122738
3295	PA3231:	2	1	1.61360407210031	0.690286629861427	0.00118306792570935	0.0122832
3492	PA3421:	5	1	1.85323098561331	0.890042709228347	0.00118571368778475	0.0122883
230	PA0229:pcaT	5	1	1.93784797161754	0.954455392632917	0.00119541804406076	0.0123664
469	PA0464:creC	5	1	2.12116700299357	1.08485821111166	0.00121570217341719	0.0125534
4467	PA4382:	5	1	0.558520300551666	-0.840318375552177	0.00121904277924437	0.0125652
4327	PA4252:rplX	3	1	0.901705820532185	-0.149271260612275	0.00122981274212787	0.0126533
4133	PA4058:	4	1	1.02537064422142	0.0361454999002883	0.00124134551196575	0.012749
2866	PA2818:arr	5	1	0.535325265450055	-0.901512350548816	0.00126913698386392	0.0130109
1370	PA1341:aatQ	5	1	2.5135044330473	1.32970023350502	0.00128227106492343	0.013122
4896	PA4785:	5	1	1.93864952212491	0.95505201004869	0.00128613510561808	0.0131379
5054	PA4940:	1	1	2.07676778394462	1.0543399086809	0.00129505931962453	0.0132054
4150	PA4075:	5	1	1.92137540969664	0.942139428838696	0.0013040224574232	0.0132494
5534	PA5406:	2	1	1.60960405530279	0.686705845045995	0.00130202448152249	0.0132494
747	PA0732:	5	1	0.470328492390965	-1.08825936191317	0.00130650067797549	0.013251
4926	PA4814:fadH2	5	1	2.24757665054095	1.16837031772844	0.00131520758995679	0.0133156
1698	PA1666:lip2	5	1	0.396949216787639	-1.33297364513865	0.00131843134011442	0.0133246
1961	PA1923:	5	1	2.05007061893301	1.03567360720861	0.00132860487978383	0.0133989
4049	PA3974:ladS	5	1	1.92096892758465	0.941834183041914	0.00133049136207194	0.0133989
191	PA0191:	5	1	2.52823963636498	1.33813321423116	0.00134069012240444	0.0134541
3080	PA3025:	5	1	1.96704377879047	0.97602906678831	0.00133874953545093	0.0134541
2655	PA2611:cysG	5	1	1.81155662265314	0.857229899881304	0.00135237920999531	0.0135476
992	PA0968:	5	1	0.375013388221251	-1.41498599321052	0.00136220519563299	0.0136221
3243	PA3179:	5	1	2.18095006434786	1.12495673800138	0.00136713071761128	0.0136474
5322	PA5202:	5	1	2.19228512701291	1.1324354463716	0.0013763911863779	0.0137158
3644	PA3572:	1	1	4.92588928204581	2.30038420111366	0.00140345992431582	0.0139611
2282	PA2243:pslM	5	1	2.55438254502256	1.35297459962124	0.00140979125081933	0.0139873
4469	PA4384:	5	1	0.515980100992928	-0.954612666355862	0.0014109974808709	0.0139873
1823	PA1790:	5	1	0.473462721935644	-1.07867725524596	0.00143830128981913	0.0142085
4438	PA4353:	5	1	2.1365319787172	1.09527091083669	0.00143718828183774	0.0142085
421	PA0417:chpE	5	1	2.56190259002084	1.35721562182884	0.00144853868996768	0.0142849
2934	PA2881:	5	1	3.05249909648812	1.60999086818817	0.00145861421484377	0.0143594
4202	PA4127:hpcG	5	1	0.673512614909306	-0.570223127229988	0.00148567193185945	0.0146006
957	PA0933:ygcA	5	1	0.504675851391942	-0.98657103918147	0.0014911114169902	0.0146288
5100	PA4986:	5	1	1.83868712429084	0.878676007952031	0.00149601169408188	0.0146517
5445	PA5322:algC	5	1	1.96028944967352	0.971066693512559	0.00150048739882464	0.0146703
5452	PA5329:	5	1	0.552438479200051	-0.856114283224624	0.00151156819355741	0.0147533
367	PA0363:coaD	4	1	1.21181680956867	0.277171622984113	0.00154837218078309	0.015061
2610	PA2570:lecA	5	1	0.399838427817537	-1.32251096107995	0.00154719589230513	0.015061
3375	PA3306:	5	1	2.08550768852031	1.06039863093712	0.00156890876677457	0.0152347
4791	PA4690.5:	5	1	0.526236034193969	-0.926218053960508	0.0016146020941097	0.0156518
1513	PA1484:	5	1	1.94645900170883	0.960851957500883	0.00162816014492267	0.0157503
1796	PA1764:	5	1	0.545340666252089	-0.874770353124139	0.00163029044017515	0.0157503
1003	PA0978:	5	1	0.541248363693797	-0.885637336608115	0.00163581296977655	0.0157769
4170	PA4095:	5	1	2.07427477539178	1.05260701798797	0.00164652013916042	0.0158533
209	PA0208:mdcA	5	1	1.95272457188197	0.965488474159654	0.00165628692933325	0.0158937
1036	PA1011:	5	1	0.485293076282404	-1.04307181769128	0.00165367904048055	0.0158937
2008	PA1970:	5	1	1.67703449528655	0.745912364314907	0.00166602353028048	0.0159602
3212	PA3148:wbpI	5	1	0.879344822320021	-0.185499086629229	0.00167425306078314	0.0160122
1906	PA1868:xqhA	5	1	2.07691310679625	1.05444085844713	0.00167794888473056	0.0160206
4446	PA4361:	5	1	2.06496430892692	1.04611684615846	0.00168269991450808	0.0160391
2052	PA2014:liuB	5	1	1.94543120524221	0.960089964319645	0.00169882621987131	0.016112
2445	PA2407:fpvC	5	1	2.42614427306215	1.27866534429292	0.00169635140970491	0.016112
3620	PA3548:algI	5	1	1.99644481889199	0.997433196884029	0.00169538191519765	0.016112
4463	PA4378:inaA	5	1	0.525338258230508	-0.928681441006639	0.00171396977902411	0.0162286
5064	PA4950:	5	1	1.90508629799973	0.929856351459446	0.00171995228302791	0.0162583
599	PA0592:ksgA	5	1	0.491429706218311	-1.02494302571294	0.00172566848399321	0.0162853
2383	PA2344:mtlZ	5	1	2.96275254996262	1.56693813698109	0.00173194880372119	0.0163175
140	PA0140:ahpF	5	1	2.19379902313136	1.13343136456855	0.00175845458378175	0.0164955
644	PA0637:	5	1	0.476634853692224	-1.06904364312751	0.001760901167991	0.0164955
3807	PA3733:	5	1	0.555868685794095	-0.84718398303315	0.00176241789686766	0.0164955
4296	PA4221:fptA	5	1	1.82828639979016	0.87049208527154	0.00175923872734567	0.0164955
3	PA0003:recF	5	1	0.404202888883534	-1.30684846202905	0.00180009382090196	0.0166785
161	PA0161:	5	1	2.84529035066997	1.50857588138882	0.00179182932792701	0.0166785
286	PA0284:	2	1	2.07903379712225	1.05591321107957	0.00179762310388298	0.0166785
1460	PA1431:rsaL	5	1	1.80237027588532	0.849895426416535	0.00179996535817227	0.0166785
2144	PA2106:	5	1	2.07959426155087	1.05630207935307	0.00180244830754714	0.0166785
3426	PA3357:dsdA	5	1	1.79547253684772	0.844363586025897	0.00179961207418023	0.0166785
3508	PA3437:folM	5	1	2.37877344868598	1.25021787789131	0.00179101499910816	0.0166785
272	PA0270:	5	1	2.92238943419074	1.54714844280238	0.00182273873695	0.0168389
1577	PA1547:	5	1	2.86781171890093	1.51995030956126	0.00183004694140206	0.0168791
3206	PA3142:	5	1	0.552903905061826	-0.854899333663424	0.00184457851892621	0.0169856
1419	PA1390:	5	1	0.553818613465378	-0.852514552372615	0.00186561114414864	0.0170698
1728	PA1696:pscO	3	1	0.966946241494707	-0.0484924112709654	0.00186441977617874	0.0170698
2586	PA2548:	5	1	0.527515237273566	-0.922715328230533	0.00186450760771947	0.0170698
4365	PA4280.5:	5	1	0.529376554527257	-0.917633793926878	0.00186569428286666	0.0170698
2225	PA2186:	1	1	5.25907163386834	2.3948081479163	0.00190617010667352	0.0173565
3927	PA3853:	5	1	2.26716745279483	1.18089095234681	0.00190537641363292	0.0173565
4297	PA4222:	5	1	2.69951500394147	1.43270023532831	0.00190163692234135	0.0173565
4075	PA4000:rlpA	5	1	2.36742617172614	1.24331943589626	0.00191161981562647	0.0173784
4844	PA4736:	5	1	0.548056297679032	-0.867603996937633	0.00191858891671962	0.0174139
1974	PA1936:	5	1	0.52086941729176	-0.941006362764732	0.00193028077467212	0.0174922
212	PA0211:mdcD	5	1	2.35969020581241	1.23859746641965	0.00196540459386434	0.0177541
791	PA0776:	5	1	0.431669017000186	-1.21200254766196	0.00196472371961016	0.0177541
3946	PA3871:	5	1	0.463286147028136	-1.11002455068282	0.0019774121781504	0.0178343
4951	PA4839:speA	5	1	0.553180595656971	-0.854177544039678	0.00201327594932833	0.018129
596	PA0589:	5	1	0.537002794735041	-0.896998498408719	0.00202334041027717	0.0181817
1884	PA1846:cti	5	1	0.573684075211367	-0.801671623842677	0.0020255000187043	0.0181817
1836	PA1799:parR	5	1	0.549582344066565	-0.863592438141765	0.00204843611989917	0.0183586
4569	PA4481:mreB	5	1	1.02188554764116	0.0312336218166493	0.0020586286151897	0.0183921
5337	PA5216:	5	1	1.79643879309727	0.845139781764064	0.00205738415193231	0.0183921
3885	PA3811:hscB	5	1	0.966586840713538	-0.0490287410968454	0.00208196165742512	0.0185715
938	PA0915:	5	1	0.523194273276566	-0.934581345260683	0.0020878467046265	0.0185949
1045	PA1019:mucK	5	1	1.94142462918464	0.957115699411085	0.00209602890181225	0.0186386
2906	PA2853:oprI	5	1	0.497862122685204	-1.00618183544419	0.00210323468394075	0.0186736
276	PA0274:	5	1	2.17292888085501	1.11964095642585	0.0021129137433825	0.0187303
2279	PA2240:pslJ	5	1	1.98861280756058	0.991762403879145	0.00212611348100692	0.0187889
5497	PA5369.5:	5	1	0.53327785374993	-0.9070406786395	0.00212544809098244	0.0187889
3531	PA3459:	5	1	1.83896313259546	0.878892556990275	0.00214468023976206	0.0189236
4491	PA4406:lpxC	5	1	0.447296846072402	-1.16069550907279	0.0021620867384098	0.0190478
2296	PA2257:pvcD	5	1	2.16112485591391	1.11178242425868	0.00217711065863342	0.0191364
3747	PA3673:plsB	5	1	0.556535023335539	-0.845455614143894	0.00217886832023571	0.0191364
1942	PA1904:phzF2	5	1	2.09670343631167	1.06812281698088	0.00220842763334123	0.0193662
1199	PA1172:napC	5	1	2.60298110598611	1.38016483982536	0.00221274332814221	0.0193743
494	PA0489:	5	1	2.70771867525681	1.43707785453502	0.00223788173795406	0.0195343
4518	PA4431:	5	1	1.86646007117916	0.900304645673947	0.00223500879013362	0.0195343
1393	PA1364:	5	1	0.373091286870921	-1.42239942686587	0.00224316869306423	0.0195407
3204	PA3140:	5	1	0.5385887335468	-0.89274404370757	0.00224889245770616	0.0195407
3284	PA3220:	5	1	0.743629050893023	-0.427344962660334	0.00224567563733037	0.0195407
3489	PA3418:ldh	5	1	1.93856392804657	0.954988311645723	0.00225634044255688	0.0195756
4140	PA4065:	5	1	1.80284749853354	0.850277365481019	0.00226716783818655	0.0196098
4383	PA4298:	5	1	2.44757001881469	1.2913501322914	0.00226531750767277	0.0196098
711	PA0699:	5	1	2.17477765972142	1.12086791332284	0.0022741736979117	0.0196406
1389	PA1360:	5	1	2.16614544412732	1.11513011481908	0.00229163878634209	0.0197205
1416	PA1387:	5	1	0.533439678253009	-0.906602955619351	0.00229380271927418	0.0197205
2490	PA2452:	5	1	2.2044659610127	1.14042920058382	0.00229304011704429	0.0197205
3242	PA3178:	5	1	2.26733277427416	1.18099614959746	0.00230491569556832	0.0197862
682	PA0670:	5	1	2.17209609384061	1.11908792958826	0.00230940831406337	0.0197949
271	PA0269:	3	1	1.52892991394382	0.612522275159707	0.00233137170360615	0.0198446
794	PA0779:asrA	5	1	0.557806942166022	-0.842162205400719	0.002321184418619	0.0198446
906	PA0887:acsA	5	1	2.04645877319915	1.03312960335552	0.00233057139734682	0.0198446
1825	PA1792:	5	1	0.375801165083822	-1.41195855538313	0.00233844742729468	0.0198446
2612	PA2571:	5	1	0.54289169662636	-0.881263676460544	0.00233763282262583	0.0198446
5290	PA5173:arcC	5	1	0.440902585215028	-1.18146815872307	0.0023395738391846	0.0198446
5685	PA5555:atpG	5	1	1.00256550269729	0.00369649835539537	0.00233277153851189	0.0198446
4517	PA4430:	5	1	1.82628942945787	0.868915421047531	0.00234318207689735	0.0198457
3528	PA3456:	5	1	1.9506824159649	0.963978916743662	0.0023520431081559	0.0198912
1824	PA1791:	5	1	0.554956730072363	-0.84955280584553	0.00236773645937819	0.0199942
2133	PA2095:	5	1	2.15768750498755	1.10948593635044	0.00237619284139195	0.0200359
1105	PA1079:flgD	5	1	0.560433735674523	-0.835384292535056	0.00238627295145532	0.0200912
1696	PA1664:orfX	3	1	1.00152884225519	0.00220396880849978	0.00242996456336708	0.0204289
207	PA0206:	5	1	1.93692461068641	0.953767802208856	0.0024433546318274	0.0204811
5066	PA4952:	5	1	0.416434753601488	-1.26383762097556	0.0024417852230462	0.0204811
2828	PA2780:bswR	5	1	2.06091462709737	1.04328474281297	0.00248453991613323	0.0207957
5456	PA5333:	5	1	0.510486195447075	-0.970056146574345	0.00249925795083709	0.0208882
674	PA0667:	5	1	0.369784559765372	-1.43524310815222	0.00251191200340175	0.0209632
2858	PA2810:copS	5	1	0.518242581485633	-0.948300535227522	0.00256640066724079	0.0213607
4290	PA4215:phzF1	5	1	2.09934393211438	1.0699385403836	0.00256877919228099	0.0213607
4932	PA4820:	5	1	2.74954931542652	1.45919516275216	0.00257077757171483	0.0213607
1811	PA1779:	5	1	0.559532154993491	-0.83770705302141	0.00258329886675273	0.0214335
4151	PA4076:	4	1	1.09554915825105	0.131654220771634	0.00260494828172679	0.0215191
4235	PA4160:fepD	5	1	2.84636138482189	1.5091188435199	0.00260299455773637	0.0215191
4594	PA4506:dppF	5	1	0.584158588995287	-0.775568005752613	0.0025987694657939	0.0215191
676	PA0668.1:	5	1	0.538799669198489	-0.8921791298441	0.00261249440267274	0.0215502
4272	PA4197:bfiS	5	1	2.01757720312954	1.01262387966965	0.00262115927066501	0.0215905
2889	PA2838:	5	1	2.15372363680309	1.1068331368861	0.00263252660857373	0.0216528
2618	PA2577:	5	1	0.412672225352986	-1.27693175296581	0.00263787665388525	0.0216656
2851	PA2803:	5	1	0.884012190197441	-0.177861830908508	0.00264914816923292	0.0217268
213	PA0212:mdcE	5	1	3.35538270587978	1.74647732570611	0.00265818432056145	0.0217424
5691	PA5561:atpI	4	1	0.984667702755739	-0.0222911565821165	0.00265867655403484	0.0217424
338	PA0334:	5	1	1.79048080077455	0.840347048803175	0.00267243802770882	0.0217873
754	PA0739:	5	1	2.4424884668593	1.28835174997496	0.00267352002720342	0.0217873
2028	PA1990:pqqH	5	1	2.23540778147922	1.16053803080705	0.00267562772719996	0.0217873
4206	PA4131:	5	1	1.79101728413414	0.840779260056588	0.00269392466896827	0.021905
588	PA0581:	5	1	0.504728595603891	-0.986420269461145	0.00270708033793941	0.0219806
1869	PA1831:	5	1	0.492086814273579	-1.02301523567796	0.00274090391022025	0.0221605
3818	PA3744:rimM	5	1	0.883940062538803	-0.177979547001038	0.00273771730818418	0.0221605
4409	PA4324:	5	1	1.77380656554197	0.826848691629409	0.00273586599651069	0.0221605
1837	PA1800:tig	5	1	0.499044175664756	-1.00276056551402	0.00274958818572658	0.0221992
128	PA0128:	5	1	0.494774944796319	-1.01515565021843	0.00276822888986095	0.0223181
2313	PA2274:	5	1	2.17320945455523	1.11982722858528	0.00279429997308245	0.0224965
1104	PA1078:flgC	5	1	0.537787045748203	-0.894893090996613	0.00281286931765923	0.022614
4991	PA4879:	5	1	0.575597786713928	-0.796867050243097	0.00282546188784495	0.0226833
111	PA0111:	5	1	2.11420359110463	1.0801143103698	0.00283495334164876	0.022709
840	PA0825:	5	1	0.489096709093815	-1.03180833740857	0.00283663836084468	0.022709
480	PA0475:	5	1	1.87619743129168	0.907811649899381	0.00284181466784354	0.0227186
3732	PA3658:glnD	5	1	0.569316504375301	-0.812697171101986	0.00285088006418799	0.0227306
5248	PA5133:	5	1	1.88424140736472	0.91398381362186	0.00285129519718424	0.0227306
1068	PA1042:	5	1	0.376472090109234	-1.40938518072989	0.00285612142644457	0.0227373
2200	PA2161:	5	1	2.92516866933056	1.54851981491518	0.00287714221293623	0.0228727
1380	PA1351:	5	1	2.25351706371539	1.17217837423537	0.00291211491649906	0.0231185
3224	PA3160:wzz	5	1	0.562774854715953	-0.82937022577814	0.00292122564793696	0.0231585
202	PA0201:	5	1	1.95363711956178	0.966162517241266	0.00292917842030146	0.0231893
1847	PA1809:nppB	5	1	0.562082227978192	-0.831146894657084	0.00293843640813291	0.0232304
5151	PA5037:	5	1	1.65331680509929	0.725363197318126	0.00294903804076721	0.0232819
1398	PA1369:	5	1	0.448355196545859	-1.15728597586662	0.00295817578681182	0.0233217
988	PA0964:pmpR	5	1	0.56326712296158	-0.828108828750189	0.00298160847947326	0.023474
4646	PA4554:pilY1	5	1	0.533398065033374	-0.906715503541491	0.00299251090221229	0.0235273
3309	PA3245:minE	4	1	1.37688417534755	0.461407203859376	0.00301191465140293	0.0236473
3986	PA3911:	4	1	1.07054545772268	0.0983460570393437	0.00302004028723082	0.0236784
4711	PA4618:	5	1	1.70972043785128	0.773760444468996	0.00302955676586248	0.0237204
1413	PA1384:galE	5	1	0.57209829739132	-0.805665044080917	0.00305015628412601	0.0238301
2670	PA2626:trmU	5	1	0.362836577424384	-1.46260819412343	0.00305192653054185	0.0238301
657	PA0650:trpD	5	1	0.550287191920029	-0.861743344938058	0.00310673416351702	0.0241918
4447	PA4362:	5	1	1.6926822390309	0.759311166853457	0.00310534434350956	0.0241918
648	PA0641:	5	1	0.515963308169317	-0.954659620332472	0.00314944679799453	0.0244207
697	PA0685:hxcQ	5	1	2.15040772605858	1.10461022660281	0.00314077503670889	0.0244207
1944	PA1906:	5	1	2.1524081804641	1.10595169503697	0.00315006797678231	0.0244207
4845	PA4737:	5	1	0.550890434240013	-0.860162682981475	0.00315327110922431	0.0244207
3995	PA3920:	5	1	1.78457045263191	0.835576858325188	0.00315838880128177	0.0244272
3055	PA3000:aroP1	5	1	0.573034114334917	-0.803307065649024	0.00317007654971161	0.0244843
610	PA0603:agtA	5	1	0.529890001802257	-0.916235188654224	0.00317482287123361	0.0244878
5090	PA4976:aruH	5	1	1.78136380532134	0.83298218602605	0.00324086484220575	0.0249297
5644	PA5514:	5	1	0.569612499531935	-0.811947289849067	0.00324001467557016	0.0249297
1871	PA1833:	5	1	0.577373375569892	-0.792423512805141	0.00326049025202495	0.0250469
5423	PA5301:pauR	5	1	0.415346824282316	-1.26761157118164	0.00329261419146275	0.0252596
1782	PA1750:	5	1	0.515957183514092	-0.954676745701707	0.00333074451807246	0.0255178
4393	PA4308:	5	1	0.544801870874094	-0.876196437249303	0.00336207259838174	0.0257232
962	PA0938:wzz2	5	1	0.536495756105279	-0.898361336151761	0.00337899040317846	0.0257951
2433	PA2394:pvdN	5	1	0.527750567983908	-0.922071868634447	0.00338051057641855	0.0257951
1857	PA1819:	5	1	0.58586639949477	-0.771356383757532	0.0033901573842467	0.0257996
4933	PA4821:	5	1	2.31269827651896	1.2095770587265	0.00338664040796091	0.0257996
2944	PA2891:atuF	5	1	2.53125249670511	1.33985142588998	0.00340202341912668	0.0258554
636	PA0629:	5	1	0.413917791156667	-1.27258383457268	0.00344312574609189	0.0261329
4430	PA4345:	5	1	2.19268535797953	1.13269880560484	0.00345073487783627	0.0261558
422	PA0418:	5	1	1.819026876566	0.863166859318169	0.00347804416299084	0.0263278
977	PA0953:	5	1	0.575851346633028	-0.796231660223386	0.00350411215033564	0.0264213
3736	PA3662:	1	1	1.77292023451399	0.826127629378294	0.00350430018173897	0.0264213
4870	PA4759:dapB	5	1	0.391880311282876	-1.35151500351931	0.003496601581735	0.0264213
149	PA0149:	5	1	2.00263105913369	1.00189666069897	0.00354581189004069	0.026699
3294	PA3230:	5	1	0.531900504391686	-0.910771689847185	0.00359235889992185	0.0270138
4498	PA4412:murG	5	1	1.04727051922334	0.0666341512770066	0.00360846521058399	0.0270991
3314	PA3250:	5	1	0.571148846271591	-0.80806132163911	0.00364434427197543	0.0273326
632	PA0625:	5	1	0.56551213970359	-0.822370100376628	0.00368237041653186	0.0275815
611	PA0604:agtB	5	1	0.561896625848189	-0.831623357846861	0.0037356270251739	0.0279437
307	PA0304:spuH	5	1	0.574225220072909	-0.800311399530199	0.00375292219158176	0.0280362
1875	PA1837:	5	1	0.574319662778115	-0.80007413928066	0.00377846842911211	0.0281681
3739	PA3665:	5	1	2.77172174088942	1.47078242948483	0.00378044883371905	0.0281681
1327	PA1299:	5	1	2.17312486321976	1.11977107114719	0.00383209526559659	0.0285156
3795	PA3721:nalC	3	1	0.883815012127966	-0.178183658543935	0.00385715161842701	0.0286646
2951	PA2898:	5	1	1.14105395625739	0.190367012997749	0.00388228075674129	0.0288138
576	PA0570:	5	1	0.452471007887501	-1.14410274051898	0.00390101406496948	0.0289152
472	PA0467:	5	1	2.02307450755366	1.01654945370675	0.00394554857566314	0.0292073
1878	PA1840:	5	1	0.56921849021284	-0.812945568467267	0.0039732543067631	0.0293743
3060	PA3005:nagZ	5	1	0.413692342899828	-1.27336984014893	0.00404053848058171	0.0297944
5476	PA5353:glcF	5	1	2.10758673541129	1.07559200491485	0.00403532940823439	0.0297944
4797	PA4696:ilvI	5	1	0.562251410811696	-0.830712718842503	0.00406003735167106	0.0298995
3803	PA3729:	5	1	0.576825778523888	-0.793792454376703	0.00408180937222311	0.0299824
3839	PA3765:	5	1	2.06991493371581	1.04957147920862	0.00407777203644344	0.0299824
3219	PA3155:wbpE	4	1	0.904771028837945	-0.144375360543039	0.00408912455837251	0.0299974
2497	PA2459:	5	1	0.426510363764313	-1.22934729690834	0.00409553002335122	0.0300058
5016	PA4904:vanA	5	1	1.91449107191323	0.936960932302706	0.00411691420729087	0.0301238
1708	PA1676:	5	1	2.84714796721167	1.50951747236198	0.00412303228803608	0.0301299
3790	PA3716:	5	1	0.582718383923514	-0.77912926853899	0.00414177114846883	0.030228
1011	PA0986:	5	1	0.528378598678261	-0.920356061697818	0.00418135873211004	0.0304141
5259	PA5144:	5	1	3.60989856154047	1.8519582978275	0.00418326774863585	0.0304141
5611	PA5482:	5	1	0.554744931539057	-0.850103513676201	0.00418022668752246	0.0304141
2622	PA2581:	5	1	0.591572777955802	-0.757372428541925	0.00420083981990454	0.0305029
2360	PA2321:	5	1	2.72495737036904	1.44623366033424	0.00423547512951905	0.0307114
2843	PA2795:	5	1	0.518341636258483	-0.948024810732483	0.00424032856132559	0.0307114
530	PA0525:	5	1	1.76640446279264	0.820815722179285	0.0042534988463538	0.0307677
1303	PA1275:cobD	5	1	2.10733366600416	1.07541876227	0.00429496470594989	0.0310283
4101	PA4026:	5	1	1.80446902105798	0.851574375404904	0.00437812499208137	0.0315491
5338	PA5217:	5	1	1.71654433160441	0.779507116928115	0.00437491676023043	0.0315491
3771	PA3697:	5	1	0.596183239706916	-0.746172276974576	0.00439667209952063	0.0316427
1834	PA1797:	5	1	0.593687136095429	-0.752225241495102	0.00441583843663538	0.0317406
5694	PA5564:gidB	5	1	0.485697505878252	-1.04187001693898	0.00442451854898569	0.0317629
890	PA0871:phhB	5	1	0.454588811980021	-1.1373659168899	0.00445467250613104	0.0318857
1975	PA1937:	5	1	0.164323464593358	-2.60538959003827	0.00445840104664102	0.0318857
3240	PA3176:gltS	5	1	2.09105212031231	1.06422902212786	0.00444800080983259	0.0318857
55	PA0055:	5	1	1.06413889288034	0.089686465681363	0.00448289767642409	0.0319274
633	PA0626:	5	1	0.58749747281271	-0.767345449113406	0.00449223948851755	0.0319274
1976	PA1938:	5	1	0.573640481909108	-0.801781256013669	0.00448720617299171	0.0319274
4712	PA4619:	5	1	1.70389986049421	0.768840549757619	0.00447813272833397	0.0319274
5289	PA5172:arcB	5	1	0.528766053442697	-0.919298535481082	0.00448941117549178	0.0319274
4522	PA4435:	5	1	0.580085288758789	-0.785663062537966	0.00449944134298426	0.0319387
2264	PA2225:	5	1	0.569162261109997	-0.813088089232482	0.00451516080500665	0.0320105
3724	PA3650:dxr	5	1	0.833817042209337	-0.262197235502353	0.00452712214064045	0.0320554
1821	PA1788:	5	1	0.544221484733039	-0.87773418257398	0.00454228753578168	0.0321229
2760	PA2715:	5	1	2.47774481381368	1.30902761007606	0.0045847640265639	0.032303
3720	PA3646:lpxD	5	1	1.00666019743256	0.00957677747625751	0.00458316289658872	0.032303
4242	PA4167:	5	1	1.91070614221844	0.934105915540345	0.00457623061686354	0.032303
848	PA0831:oruR	5	1	2.11010233388954	1.07731296718598	0.00461144375355406	0.032406
1779	PA1747:	5	1	0.465662997911527	-1.10264184629238	0.00461374156176326	0.032406
2761	PA2716:	5	1	2.16718891157923	1.11582491712313	0.00462212242073978	0.032406
3709	PA3635:eno	5	1	2.91177208199923	1.54189743347683	0.00462113300332161	0.032406
708	PA0696:	5	1	1.73028745577657	0.791011735303084	0.00465234305286791	0.0324086
2033	PA1995:	2	1	0.800072824248984	-0.321796771885876	0.00463413733049123	0.0324086
2100	PA2062:	5	1	2.26620207838823	1.18027651274268	0.00466798019698105	0.0324086
3400	PA3331:	5	1	1.87745572182558	0.90877888342214	0.00466566862063384	0.0324086
3549	PA3477:rhlR	5	1	0.590800140785757	-0.759257924995071	0.00463981815799392	0.0324086
3574	PA3502:	3	1	1.76410957198627	0.818940172035924	0.00465100343358673	0.0324086
3931	PA3857:pcs	5	1	1.69870111072707	0.76443203027062	0.00466239989747847	0.0324086
4478	PA4393:ampG	5	1	0.490473121207427	-1.0277540185107	0.00465341303084438	0.0324086
2016	PA1978:erbR	5	1	2.78433732055401	1.47733400328814	0.00469295249200695	0.0325424
743	PA0729:	5	1	0.535805300527577	-0.900219241577497	0.00471683980015599	0.0326683
4767	PA4673:	5	1	0.516206376629873	-0.953980131922208	0.00472733325882136	0.0327012
3054	PA2999:nqrA	5	1	0.601389662086146	-0.733628026751368	0.00479279141005043	0.0331138
2832	PA2784:	3	1	1.1588902073174	0.212743892606925	0.00483181895847328	0.0333431
658	PA0651:trpC	5	1	0.464976771469836	-1.10476944860717	0.00484792535154241	0.0333948
3000	PA2946:	5	1	1.86776933581021	0.901316297322493	0.00485489782484187	0.0333948
3032	PA2977:murB	3	1	1.48158832023278	0.567144630594786	0.00485689950698698	0.0333948
1693	PA1661:hsiH2	5	1	0.532133009604807	-0.910141194437262	0.00489142221689416	0.0335799
3635	PA3563:fruR	5	1	1.8460310065934	0.88442678520625	0.00489558932656557	0.0335799
528	PA0523:norC	5	1	1.72144836566922	0.783622908348936	0.00496251464097773	0.0339834
5478	PA5355:glcD	5	1	1.6699909602654	0.739840293348685	0.0049663463162777	0.0339834
4465	PA4380:colS	5	1	0.57544616371726	-0.797247132596269	0.00498360446933799	0.0340606
300	PA0297:spuA	5	1	0.581294977180972	-0.782657652217115	0.00503092786726628	0.0343429
984	PA0960:	2	1	2.57744650188521	1.36594248297034	0.00503770957279622	0.034348
1319	PA1291:	5	1	0.465510003239104	-1.10311592502298	0.00505103061958916	0.0343977
555	PA0549:	5	1	1.95614415547929	0.968012691727662	0.00507158961995912	0.0344554
4552	PA4464:ptsN	5	1	0.514592809271309	-0.958496797359186	0.00506689467230676	0.0344554
1056	PA1030:	5	1	0.559062473167805	-0.838918586964941	0.00509842674243686	0.0344792
1098	PA1072:braE	5	1	0.592556206695919	-0.7549760880908	0.00510443760280107	0.0344792
1265	PA1238:	5	1	2.34926208406361	1.23220766962394	0.00510608684201187	0.0344792
3084	PA3029:moaB2	5	1	2.12019929945753	1.08419988498881	0.00510087381792719	0.0344792
4551	PA4463:	5	1	0.503892197391498	-0.988812978075122	0.00511139412762848	0.0344792
4736	PA4643:	5	1	0.579218805740932	-0.787819651118278	0.00510647165233012	0.0344792
5088	PA4974:	5	1	0.602020389670591	-0.732115744815178	0.00513816363938485	0.0346188
3660	PA3587:metR	5	1	1.80074604693876	0.848594737237922	0.00516573163490397	0.0347635
5492	PA5369:pstS	5	1	0.588493661584446	-0.764901218196169	0.00518673839225327	0.0348637
486	PA0481:	5	1	1.80375378879581	0.851002425109369	0.00519396166609318	0.0348711
4468	PA4383:	5	1	0.583663366385367	-0.776791574538936	0.00530383045999128	0.0355669
4600	PA4512:lpxO1	5	1	1.72057845076523	0.782893674085731	0.00531073229465343	0.0355713
931	PA0908:alpB	5	1	0.500283681141095	-0.999181701363044	0.00532245224591995	0.035608
4702	PA4609:radA	5	1	0.607302456161085	-0.719512890882562	0.00532937426610073	0.0356125
3152	PA3094.2:	5	1	0.439489889462814	-1.18609811857361	0.0053647799681626	0.0358071
1882	PA1844:tse1	5	1	0.563402434338208	-0.827762297592565	0.00540103394785413	0.0359229
4846	PA4738:	5	1	0.521161347214381	-0.940198006856216	0.00540053341750394	0.0359229
5513	PA5385:cdhB	5	1	2.30301167072419	1.20352172213955	0.00538848056052266	0.0359229
2620	PA2579:kynA	5	1	0.605767270011314	-0.723164464373737	0.00541280527819453	0.0359592
2129	PA2091:	5	1	2.12647226689248	1.08846203969088	0.00544531660610959	0.0361331
655	PA0648:	5	1	0.543359062236854	-0.880022220775205	0.00546061080303562	0.0361504
2787	PA2741:rplT	2	1	3.65822058961277	1.87114207179118	0.00545752050531745	0.0361504
265	PA0263.1:	5	1	0.429406144007791	-1.21958526124504	0.00549840238179621	0.0363583
607	PA0600:agtS	5	1	0.620157925382957	-0.689292445267742	0.00552618648420591	0.0364997
1231	PA1204:	5	1	0.484360807914515	-1.04584596089325	0.00554975687427715	0.036613
4432	PA4347:	5	1	1.70043493640418	0.765903805385463	0.00557158596560531	0.0367145
3477	PA3406:hasD	5	1	2.6255431904884	1.39261592836123	0.00561825115783726	0.0369793
4810	PA4706:phuV	5	1	2.39857370342994	1.26217677138813	0.00562685762845182	0.0369932
2660	PA2616:trxB1	5	1	0.598029885064927	-0.74171051354481	0.00563970535652696	0.0370349
1643	PA1611:	5	1	0.583713095549767	-0.776668659573198	0.00567378860765078	0.0371335
4004	PA3929:cioB	5	1	0.604942119303858	-0.725130982562921	0.00567217670361119	0.0371335
4105	PA4030:	5	1	1.73767103425988	0.797154985395671	0.00567425895352212	0.0371335
2343	PA2304:ambC	5	1	1.94495319321552	0.959735436070903	0.00570493603902918	0.0372914
1323	PA1295:	5	1	0.451782729636035	-1.14629897321496	0.00572032273214355	0.0373492
1640	PA1608:	5	1	0.580056968944703	-0.785733496754248	0.00573851721513923	0.0373823
4986	PA4874:	2	1	2.17439378815916	1.12061323971096	0.00573441839876785	0.0373823
1978	PA1940:	5	1	0.574846184300311	-0.798752119410198	0.00576910340265921	0.0374959
5140	PA5026:	5	1	0.591471670368618	-0.757619025219147	0.00576409917797997	0.0374959
4127	PA4052:nusB	5	1	0.324794796909503	-1.62239957361114	0.00578209728272374	0.0375375
4473	PA4388:	5	1	0.573330150971567	-0.802561943683808	0.00579558702993792	0.0375823
201	PA0200:	5	1	2.54056032645911	1.34514672182115	0.00581448989950011	0.037662
4464	PA4379:	5	1	0.532368933977805	-0.909501708656003	0.00585295646762833	0.0378682
2017	PA1979:eraS	4	1	1.34203223257858	0.424419322225756	0.00587746870504911	0.0378961
4670	PA4578:	5	1	0.573592162269839	-0.801902784117575	0.00587612038126603	0.0378961
4795	PA4694:ilvC	5	1	0.593372810546704	-0.752989273542939	0.005883875556254	0.0378961
5361	PA5239:rho	5	1	0.417479242964963	-1.26022362620117	0.00586765591860172	0.0378961
132	PA0132:bauA	5	1	0.591597868153636	-0.75731124124977	0.00589811042023076	0.037945
2863	PA2815:	5	1	0.561315815611719	-0.833115385697707	0.0059112529109845	0.0379866
3325	PA3260:	5	1	1.64810820487848	0.720810964315407	0.00592518133528023	0.0379905
4037	PA3962:	5	1	1.75983055737945	0.815436527841863	0.00591874195815749	0.0379905
3580	PA3508:	5	1	1.86066710240254	0.895819961536951	0.00595957314673955	0.0381681
4929	PA4817:	5	1	2.3971302950701	1.26130832823724	0.00603594371328989	0.0386138
763	PA0748:still frameshift probable transcriptional regulator	5	1	0.464801032179081	-1.10531482236268	0.00604673877267282	0.0386395
663	PA0656:	5	1	0.496574101862417	-1.00991907318121	0.00607164618961969	0.0387552
3641	PA3569:mmsB	5	1	1.98880897110649	0.991904709217064	0.00608567718878235	0.0388013
1838	PA1801:clpP	5	1	0.525507239711132	-0.92821745510828	0.00612408125442075	0.038822
3048	PA2993:	5	1	0.570205689694517	-0.810445659867705	0.00612231401780735	0.038822
3537	PA3465:	5	1	1.72663518424142	0.787963292198676	0.00610573689873723	0.038822
3792	PA3718:	5	1	0.576655913880596	-0.794217364250669	0.0061042071399194	0.038822
4016	PA3941:	4	1	1.3050893143774	0.384148541661203	0.00612610843883815	0.038822
4640	PA4548:	5	1	0.601124668898575	-0.734263868427289	0.00612979578293323	0.038822
3455	PA3384:phnC	5	1	2.30955367808643	1.20761407734484	0.0061726445133222	0.03905
484	PA0479:	5	1	2.03624210579894	1.0259091056523	0.00619647794460193	0.0391573
4329	PA4254:rpsQ	3	1	0.801945992485076	-0.318423014064466	0.00628672801169573	0.0396837
60	PA0060:	5	1	1.90998426973996	0.933560756553378	0.00631336857368305	0.0398077
3108	PA3052:	5	1	1.71066754087233	0.774559406969798	0.00633599557747872	0.0399063
3779	PA3705:wspD	5	1	2.60340420659971	1.38039932310761	0.00634415184519637	0.0399135
939	PA0916:	5	1	0.582567925982778	-0.779501820630823	0.00637760894297966	0.0400452
3011	PA2957:	5	1	0.549782020315032	-0.863068368150146	0.00637912429296006	0.0400452
888	PA0869:pbpG	5	1	1.86051177778689	0.895699523331705	0.00640838943393451	0.0401652
3743	PA3669:	5	1	0.542946169303683	-0.881118926560086	0.00641234078052288	0.0401652
651	PA0644:	5	1	0.530148968253562	-0.915530290753221	0.00642960894284683	0.0402292
325	PA0321:	5	1	0.601276159858886	-0.733900336977362	0.00647293820447731	0.0404559
4163	PA4088:	5	1	2.11966790954272	1.08383825404092	0.00649136702681356	0.0405266
5299	PA5181.1:P34	5	1	1.61744235462167	0.693714295721076	0.00653194525585017	0.0407353
4968	PA4856:retS	5	1	0.551058051735781	-0.859723786000622	0.00655345886854399	0.0408248
4374	PA4289:	5	1	2.19304543522318	1.1329357018848	0.00662904550791492	0.0412506
2018	PA1980:eraR	5	1	1.08508464626381	0.117807590118353	0.00665443537735178	0.0413634
669	PA0662:argC	5	1	0.586944745566961	-0.76870339913053	0.00676662106611103	0.042015
1230	PA1203:	5	1	0.57754811822953	-0.791986945693404	0.00688716412798372	0.0426241
3924	PA3850:	5	1	1.72378153258148	0.785576942737281	0.00688024817952101	0.0426241
5172	PA5058:phaC2	5	1	1.64182426392593	0.715299713515947	0.00687902985458834	0.0426241
1204	PA1177:napE	5	1	2.39768989437885	1.26164507961451	0.0069157293525096	0.0427545
967	PA0943:	5	1	0.571987835381137	-0.805943629740211	0.00703234533833589	0.0434284
4604	PA4516:	5	1	0.564649672762767	-0.824572045277399	0.00714110436093983	0.0440523
1181	PA1154:	5	1	0.468735198549297	-1.09315496026705	0.00720468802711324	0.0443965
4944	PA4832:	5	1	0.569145273528378	-0.813131149475894	0.00721595823060192	0.0444179
371	PA0367:	5	1	1.69338380964335	0.759909000707463	0.00725668368522603	0.0446204
3039	PA2984:	5	1	1.91859956348396	0.94005363385782	0.00729442137735971	0.0448041
3301	PA3237:	5	1	0.447720480474421	-1.15932978065959	0.00732568699695106	0.0449477
2532	PA2494:mexF	5	1	2.17325630492414	1.11985833008182	0.00733773066106955	0.0449732
4303	PA4228:pchD	5	1	1.74490072921631	0.803144961053138	0.00735178000920581	0.0450109
677	PA0668.2:	5	1	0.434762386942439	-1.20170096252319	0.00740810032499727	0.0453071
4264	PA4189:	5	1	1.93960395066818	0.955762097392757	0.00743939319071979	0.0454497
1397	PA1368:	5	1	0.503862787185757	-0.988897184967939	0.00751483604739166	0.0458614
3793	PA3719:armR	1	1	6.3806152253939	2.67369553681658	0.00756239320321708	0.0461023
3037	PA2982:	4	1	1.19374606382078	0.255495976109134	0.00761680518359803	0.0463535
3487	PA3416:	5	1	1.94842501227963	0.962308408543602	0.0076198722296043	0.0463535
2930	PA2877:	5	1	1.89985921889947	0.9258925176507	0.00764795691061034	0.0464748
3189	PA3130:	5	1	0.60090873394653	-0.734782203919605	0.00767337395694224	0.0465796
3977	PA3902:	5	1	1.80284328863336	0.850273996583092	0.00768282550161058	0.0465873
739	PA0725:	5	1	0.591685270107199	-0.757098114972346	0.00769573814322121	0.0466161
3102	PA3046:	5	1	0.562630176591325	-0.82974116141157	0.00771458158805744	0.0466806
1286	PA1259:lhpH	5	1	2.15808935131177	1.10975459792407	0.00779268763691391	0.0469308
2771	PA2726:	5	1	3.21795315802487	1.68614332569558	0.00779342622173438	0.0469308
2972	PA2919:	2	1	1.32724205285705	0.408431503045332	0.00777338644581002	0.0469308
4854	PA4746:	3	1	1.65114796073778	0.723469407142806	0.00777130727120826	0.0469308
5287	PA5170:arcD	5	1	0.598812373514581	-0.739824062162225	0.00779710678702937	0.0469308
4184	PA4109:ampR	5	1	2.64591575059483	1.40376712505797	0.00785059652268119	0.047203
1866	PA1828:	5	1	0.593951922653191	-0.751581937862921	0.00788306482841639	0.0473482
1129	PA1103:	5	1	2.40278577369607	1.2647080271596	0.00790435289527036	0.0473762
1844	PA1806:fabI	5	1	0.598090017241017	-0.741565457196948	0.00790344158361091	0.0473762
1735	PA1703:pcrD	5	1	1.84340411817193	0.882372378821062	0.0079332480012994	0.0474995
2865	PA2817:	3	1	0.934430034294114	-0.0978414490611171	0.00795481495267931	0.0475786
868	PA0850:	5	1	0.441629223573225	-1.17909245332109	0.00801393521939469	0.047882
1099	PA1073:braD	5	1	0.600225074851793	-0.736424505026977	0.00808555885919379	0.0482594
4887	PA4776:pmrA	5	1	2.75623660006602	1.46269973676892	0.00810723714253442	0.0483381
1354	PA1325:	5	1	0.477906152514092	-1.06520075407755	0.00812890755500858	0.0483662
4088	PA4013:	5	1	2.02272411093172	1.0162995572004	0.00812270243979378	0.0483662
971	PA0947:	5	1	0.4581951441662	-1.1259659254732	0.00814118230723269	0.0483887
1945	PA1907:	5	1	1.84783889972292	0.885838983646818	0.0081600368388294	0.0484075
3933	PA3859:	5	1	2.13024304414908	1.09101804011556	0.00816133031866876	0.0484075
2905	PA2852.2:P14	5	1	0.568696517800521	-0.814269124371264	0.00818324200638399	0.048487
2520	PA2482:	5	1	1.94862185553417	0.9624541521269	0.00832328295010069	0.0492655
2489	PA2451:	5	1	2.03312145848088	1.02369640422047	0.00835794921552447	0.0494194
5063	PA4949:	5	1	1.93736316326311	0.954094415856162	0.00836673092979954	0.0494201
3346	PA3279:oprP	5	1	0.603247373675421	-0.729178365413917	0.00838491243386974	0.0494762
4523	PA4436:	5	1	0.608175944975245	-0.7174393399314	0.0084040281277165	0.0495377
5132	PA5018:msrA	5	1	0.569909193556488	-0.811196029017173	0.0084239589327075	0.0496039
1133	PA1107:roeA	5	1	1.87865912193814	0.909703317049021	0.0084691558640333	0.0497845
4310	PA4235:ftnA	5	1	0.605889990439509	-0.722872223061679	0.00848310312169077	0.0497845
4891	PA4780:	5	1	1.97844960707986	0.984370319017025	0.00848255762155365	0.0497845
5583	PA5455:	5	1	0.544214958410265	-0.877751483526296	0.00848956151401626	0.0497845
1200	PA1173:napB	5	1	2.47680639816233	1.3084811034139	0.00849960927572219	0.0497922
3640	PA3568:	5	1	1.639096472544	0.712900769852168	0.00855101900451183	0.0500419
3272	PA3208:	5	1	0.43463393972584	-1.20212725869691	0.00859469415636143	0.050235
4781	PA4685:	5	1	1.28966349167107	0.36699467632358	0.00860164817877392	0.050235
3712	PA3638:	5	1	0.931096497468087	-0.102997400568034	0.00864729393689455	0.0504499
527	PA0522:	5	1	2.4699650309729	1.3044906167091	0.00868751531951103	0.050536
1300	PA1272:cobO	5	1	1.11947817322715	0.162826399843993	0.00872838998410699	0.050536
2478	PA2440:	5	1	1.8617437141849	0.896654486579571	0.00872040856437853	0.050536
2845	PA2797:	4	1	1.02913389746237	0.0414306990810659	0.00873239443381245	0.050536
3082	PA3027:	5	1	1.8148606058965	0.859858743314842	0.0086995680986314	0.050536
3145	PA3089:	5	1	1.69955883212869	0.765160303245417	0.00871495082749498	0.050536
[truncated: 4,717 more rows]

## Sheet: CAFE
	Average	St.dev	p-value	Corrected p-value
[truncated: 5,703 more rows]

## Sheet: ESSENTIALS
	Row.names	sample1_control.x	sample2_control.x	sample3_control.x	sample4_control.x	sample5_control.x	sample6_target.x	sample7_target.x	sample8_target.x	sample9_target.x	sample10_target.x	sample1_control.y	sample2_control.y	sample3_control.y	sample4_control.y	sample5_control.y	sample6_target.y	sample7_target.y	sample8_target.y	sample9_target.y	sample10_target.y	logConc	logFC	P.Value	adj,P,Val	Start	Stop	Strand	Length	PID	Gene	Product
[truncated: 5,697 more rows]
